# Supplementary material for: Compound Inflorescence (S) represses fruit growth and seed development in tomato
Source: Mol Hortic. 2026 Jan 8;6:5. doi: 10.1186/s43897-025-00183-x (PMC12781540; doi:10.1186/s43897-025-00183-x)
Supplement: Supplementary file 2 — Supplementary Material 2: Supplemental Tables S1-S7. [file 43897_2025_183_MOESM2_ESM.xlsx]

## Sheet: Table S1
Table S1 Differentially expressed genes identified in 10 DPA fruits
GeneID	L104/SOE	WT	s	FC.WT/s	padj.1	FC.WT/OE	padj.2	Description
Solyc00g007030.2	9.37481	34.4004	118.195	-1.67625	0.000202114	1.58899	0.00329118	Glutathione S-transferase (AHRD V3.3 *** A0A096XCA4_BETPN)
Solyc00g007150.3	0	0.268684	4.07937	-1.28535	0.0388343	0.25434	NA	WAT1-related protein (AHRD V3.3 --* R0HAL8_9BRAS)
Solyc00g008570.2	131.427	665.297	109.608	1.77513	0.00960461	1.61315	0.0319945	SPA1-related 2 (AHRD V3.3 --* AT4G11110.1)
Solyc00g008580.1	276.544	794.496	233.804	1.43218	0.0136462	1.23942	0.0604666	UDP-glucosyl transferase 73B5 (AHRD V3.3 --* AT2G15480.2)
Solyc00g009141.1	260.87	214.947	744.203	-1.69269	2.01122e-11	-0.247042	0.719214	Microsomal signal peptidase 25 kDa subunit (AHRD V3.3 *-* G7KBX4_MEDTR)
Solyc00g009760.2	120.463	711.464	75.9384	2.06664	0.00209766	1.69379	0.0260061	Senescence-associated protein (AHRD V3.3 *-* A0A072THZ1_MEDTR)
Solyc00g010525.1	96.6855	374.451	88.4832	1.67462	0.00279472	1.57578	0.00772399	Tetratricopeptide repeat (TPR)-like superfamily protein (AHRD V3.3 --* AT5G46400.3)
Solyc00g011150.1	330.054	1020.61	247.062	1.6147	0.00591862	1.29395	0.0599342	photosystem II stability/assembly factor, chloroplast (HCF136) (AHRD V3.3 --* AT5G23120.2)
Solyc00g011160.2	204.219	586.167	162.584	1.53935	0.00355096	1.26986	0.0347827	Glucan endo-1,3-beta-glucosidase, basic vacuolar isoform (AHRD V3.3 --* E13B_HEVBR)
Solyc00g012430.1	25.2038	101.778	21.1995	1.71368	0.00493253	1.53006	0.0217062	alpha/beta-Hydrolases superfamily protein (AHRD V3.3 --* AT5G27320.1)
Solyc00g012440.1	61.7579	176.388	54.0071	1.4505	0.00339104	1.28765	0.0172727	Senescence-associated protein (AHRD V3.3 *-* A0A072THH1_MEDTR)
Solyc00g013140.2	15.0214	51.0956	7.09719	1.91136	0.00364986	1.25131	0.149701	NADH-ubiquinone oxidoreductase chain 5 (AHRD V3.3 *** NU5M_WHEAT)
Solyc00g013150.1	5.51843	15.5985	2.03169	1.84866	0.00590229	1.03246	0.295385	U-box domain-containing protein kinase family protein (AHRD V3.3 --* AT5G61550.4)
Solyc00g013155.1	17.1205	52.1173	11.7639	1.56848	0.0143607	1.19472	0.134226	Cytochrome c oxidase subunit 2 (AHRD V3.3 *-* F8K8N5_BRANA)
Solyc00g013160.2	3.37843	10.8128	1.00214	1.75068	0.0164593	1.03542	0.339554	NADH dehydrogenase subunit 4 (AHRD V3.3 *-* A0A142D7X4_ORYMI)
Solyc00g013180.1	2.31481	28.8695	3.01783	2.18384	0.000588608	2.35387	0.00022	NADH-ubiquinone oxidoreductase chain 4 (AHRD V3.3 *-* A0A142I0Y7_NICSY)
Solyc00g019740.1	13.7529	52.3495	9.48935	1.57766	0.0330252	1.26858	0.164251	ATPase subunit 8 (AHRD V3.3 *** A0A0K1ZF72_SOLCA)
Solyc00g024570.2	4.60922	2.7959	18.6696	-1.92075	0.00492287	-0.391783	0.824318	F-box protein, putative (AHRD V3.3 *-* A2Q1T0_MEDTR)
Solyc00g032947.1	28.0638	2.51001	42.3479	-2.09013	0.000804708	-1.64579	0.0218515	Salicylic acid carboxyl methyltransferase (AHRD V3.3 *-* A0A125QZJ1_9ROSI)
Solyc00g044750.2	2.64404	3.55602	36.0217	-2.59372	8.67146e-06	0.469429	0.774466	RNA-binding family protein (AHRD V3.3 *-* B9GTK9_POPTR)
Solyc00g068970.2	705.058	3276.67	509.18	1.86451	0.00495839	1.56368	0.0378794	Senescence-associated protein (AHRD V3.3 *-* A0A072THH1_MEDTR)
Solyc00g125275.1	0.496397	1.43528	7.88507	-1.49998	0.0414662	0.378307	0.816712	Ulp1 protease family, C-terminal catalytic domain containing protein (AHRD V3.3 *-* Q60D46_SOLDE)
Solyc00g125990.2	8.72968	27.2677	7.71649	1.3765	0.023559	1.27862	0.0596299	NADH dehydrogenase subunit 2 (AHRD V3.3 *-* A0A1C9I9Q6_9ROSI)
Solyc00g180840.2	0	0	4.85809	-1.45636	0.0142421	0	1	Transposon Ty3-I Gag-Pol polyprotein (AHRD V3.3 *-* A0A151SX41_CAJCA)
Solyc00g212260.2	4.682	32.9997	114.17	-1.58355	0.00632174	2.234	0.000138926	Auxin-responsive GH3 family protein (AHRD V3.3 *** AT2G46370.4)
Solyc00g227960.1	1.18998	7.47828	24.2727	-1.54073	0.0414801	1.26401	0.190396	Sulfotransferase (AHRD V3.3 *** K4D8Q6_SOLLC)
Solyc00g230080.1	3.77083	29.6309	3.80913	1.96321	0.00456871	1.9986	0.00496247	Photosystem II D2 protein (AHRD V3.3 *-* PSBD_PLETE)
Solyc00g237680.2	2.25163	14.9854	1.75345	1.8216	0.0113293	1.70649	0.0277411	Caffeic acid 3-O-methyltransferase (AHRD V3.3 --* COMT1_EUCGL)
Solyc00g294237.1	18.0509	90.3042	54.9897	0.542457	0.600169	1.79086	0.0055699	carboxyl-terminal peptidase (DUF239) (AHRD V3.3 *-* AT5G18460.1)
Solyc00g318130.2	16.9012	18.4221	60.9871	-1.334	0.0438001	0.164232	0.931303	paired amphipathic helix Sin3-like protein (AHRD V3.3 *-* AT1G10450.3)
Solyc01g005220.3	40.3646	15.4998	10.6407	0.527308	0.516239	-1.13811	0.0407632	MACPF domain-containing protein (AHRD V3.3 *** A0A0B2Q4M6_GLYSO)
Solyc01g005280.3	74.0934	164.797	83.5914	0.870792	0.0650798	1.02808	0.0275727	Sec14p-like phosphatidylinositol transfer family protein (AHRD V3.3 *** AT1G14820.3)
Solyc01g005730.3	108.394	9.95388	5.84881	0.689629	0.418815	-3.02529	1.80534e-12	Leucine-rich repeat receptor-like protein kinase family protein (AHRD V3.3 *** AT4G08850.1)
Solyc01g006380.2	6.02563	123.795	189.762	-0.585299	0.127723	3.70836	2.62655e-29	U-box domain-containing protein (AHRD V3.3 *** B6V8G2_HELAN)
Solyc01g006540.3	1735.95	8625.32	7351.45	0.191806	0.874342	1.88059	0.000707768	lipoxygenase C
Solyc01g006610.2	0	0	4.70665	-1.36719	0.0111304	0	1	2-oxoglutarate-dependent dioxygenase-related family protein (AHRD V3.3 *** B9GL08_POPTR)
Solyc01g006660.2	3.0288	14.5341	25.2389	-0.752527	0.308656	1.53656	0.0192954	Subtilisin-like protease (AHRD V3.3 *** A0A0B2PIS0_GLYSO)
Solyc01g006690.3	111.679	238.989	301.373	-0.325742	0.433397	1.04122	0.000117978	DNA double-strand break repair rad50 ATPase (AHRD V3.3 *** A0A061GZ54_THECC)
Solyc01g006720.3	116.399	152.957	62.5167	1.10395	0.0388343	0.3478	0.757501	ABC transporter family protein (AHRD V3.3 *** B9IIG9_POPTR)
Solyc01g006730.3	41.0975	17.764	25.892	-0.524492	0.433894	-1.13188	0.0182445	Calcium-dependent protein kinase (AHRD V3.3 *** H6UM43_TOBAC)
Solyc01g006770.2	0.650806	13.0862	72.4333	-2.05982	0.000588608	2.46426	0.000128535	transferring glycosyl group transferase (DUF604) (AHRD V3.3 *** AT4G11350.1)
Solyc01g006780.3	15.7053	44.0593	26.7884	0.599708	0.450845	1.25581	0.0435248	Nitrate reductase [NADH] 1 (AHRD V3.3 --* NIA1_PHAVU)
Solyc01g007780.3	21.7669	75.1894	81.7419	-0.154766	0.839934	1.55923	3.15937e-05	HVA22-like protein (AHRD V3.3 *** M1BCP5_SOLTU)
Solyc01g007800.3	24.4982	5.42529	12.4524	-0.607282	0.470196	-1.40159	0.0157831	ovate family protein 2
Solyc01g007940.3	0	3.2242	32.0739	-2.19653	0.00113274	1.33337	0.138171	Alanine aminotransferase 2 (AHRD V3.3 *** A0A151TGW4_CAJCA)
Solyc01g008080.3	494.095	1358.28	344.543	1.56832	0.00722169	1.16573	0.107908	40S ribosomal protein S27 (AHRD V3.3 *** M0TJU4_MUSAM)
Solyc01g008430.2	7.54679	33.3773	31.4048	0.00498423	1	1.63545	0.00695596	Ankyrin repeat family protein (AHRD V3.3 --* AT2G24600.2)
Solyc01g008940.2	1.60279	10.8965	39.2241	-1.5361	0.0359645	1.60829	0.0465017	ATPase E1-E2 type family protein / haloacid dehalogenase-like hydrolase family protein (AHRD V3.3 --* AT1G54280.3)
Solyc01g009190.2	1.16761	2.72125	12.8832	-1.57861	0.0388343	0.508325	0.753763	Double-stranded RNA-binding protein 1 (AHRD V3.3 *** W9RGH4_9ROSA)
Solyc01g009510.2	0.888801	2.1954	24.6098	-2.48835	9.53118e-05	0.72616	0.605126	BZIP transcription factor (AHRD V3.3 *-* A0A142CR61_9FABA)
Solyc01g010080.3	0	1.92672	11.6752	-1.61173	0.0320007	1.01001	0.335375	Potassium channel (AHRD V3.3 *** B6ECZ4_TOBAC)
Solyc01g010360.3	4.69085	23.6991	24.1191	-0.100542	0.934973	1.86125	0.00102283	14-3-3 protein, putative (AHRD V3.3 *** B9REF4_RICCO)
Solyc01g016805.1	1.1268	14.6707	16.8883	-0.243077	0.856266	1.92812	0.00597498	plant/protein (AHRD V3.3 --* AT2G41150.2)
Solyc01g017050.1	50.3875	192.85	39.6887	1.78811	0.00187002	1.5281	0.0162581	ATP synthase subunit alpha, chloroplastic (AHRD V3.3 --* ATPA_IPOPU)
Solyc01g017870.2	22.3245	13.3388	2.29393	1.6366	0.00633068	-0.675098	0.469447	low-molecular-weight cysteine-rich 13 (AHRD V3.3 -** AT4G09795.1)
Solyc01g020285.1	21.1358	56.3153	10.8549	1.53219	0.0399019	0.960438	0.383001	SU(VAR)3-9 homolog 5 (AHRD V3.3 --* AT2G35160.5)
Solyc01g044350.3	10.356	37.071	11.7879	1.23923	0.0540626	1.3636	0.0404279	Zinc finger family protein (AHRD V3.3 *-* B9HHY6_POPTR)
Solyc01g058500.3	433.246	1566.96	271.228	1.7558	0.0091389	1.31666	0.115961	TBP-associated factor 2 (AHRD V3.3 --* AT1G73960.2)
Solyc01g059760.2	1.68637	4.37928	20.8375	-1.73642	0.0171665	0.681892	0.638104	Sentrin-specific protease 1 (AHRD V3.3 *-* W9RLZ4_9ROSA)
Solyc01g060490.3	39.8937	103.146	105.595	-0.0779495	0.939101	1.20064	0.0101462	GATA transcription factor, putative (AHRD V3.3 *** B9RZK8_RICCO)
Solyc01g066100.1	0.475991	5.78584	31.0852	-2.13035	0.00076536	1.54631	0.064088	Glycosyltransferase (AHRD V3.3 *** K4AWL3_SOLLC)
Solyc01g066110.1	0	0.537367	7.61826	-1.76687	0.00668853	0.458488	0.737235	Glycosyltransferase (AHRD V3.3 *** K4AWL3_SOLLC)
Solyc01g066453.1	208.379	252.891	679.043	-1.33428	1.47356e-06	0.283755	0.680008	Epoxide hydrolase (AHRD V3.3 *-* S8E221_9LAMI)
Solyc01g066510.2	2.29441	5.93515	25.1487	-1.50777	0.0352229	0.7579	0.559646	Gamete expressed 2 (AHRD V3.3 *-* A0A061ENE4_THECC)
Solyc01g067570.3	176.667	164.312	25.1864	2.10619	7.49889e-05	-0.0910687	0.962675	Adaptin family protein (AHRD V3.3 --* AT4G23460.1)
Solyc01g067620.3	54.8321	143.404	104.811	0.365057	0.638733	1.1945	0.0155096	2-oxoglutarate (2OG) and Fe(II)-dependent oxygenase superfamily protein (AHRD V3.3 *** AT3G21420.1)
Solyc01g067780.1	9.43799	20.8275	113.27	-1.93541	0.000988174	0.87394	0.399675	DnaJ domain-containing protein (AHRD V3.3 *** A0A103XIV0_CYNCS)
Solyc01g068250.2	37.7325	20.3487	51.2892	-1.16396	0.00692947	-0.7581	0.211645	Transducin/WD40 repeat-like superfamily protein (AHRD V3.3 *** A0A061FJT3_THECC)
Solyc01g068410.3	97.207	138.913	400.085	-1.43198	2.44207e-05	0.467483	0.493206	SlPIN5
Solyc01g068490.3	61.0065	37.89	13.3213	1.22418	0.0490323	-0.562526	0.604954	U-box domain-containing protein (AHRD V3.3 *** A0A0K9NJR6_ZOSMR)
Solyc01g073970.3	3.0288	14.9106	40.6678	-1.32518	0.0470847	1.46662	0.0535036	Histone H3 (AHRD V3.3 *** A0A068VC55_COFCA)
Solyc01g074030.3	2068.96	793.961	474.871	0.687349	0.0942451	-1.29529	6.44342e-05	Beta-glucosidase 01 (AHRD V3.3 *** B5M9E4_SOLLC)
Solyc01g079080.3	107.831	50.4616	94.9001	-0.866861	0.00833248	-1.04391	0.00088881	asynaptic protein (AHRD V3.3 *** AT2G46980.2)
Solyc01g079160.3	5.44761	14.6822	0.524482	2.70413	1.84742e-05	1.02512	0.338476	GDSL esterase/lipase (AHRD V3.3 *** W9R6R2_9ROSA)
Solyc01g079550.2	0.992795	9.62775	14.8571	-0.545383	0.612165	1.70876	0.0223675	Multidrug resistance protein ABC transporter family protein, putative (AHRD V3.3 *** A0A061DZ20_THECC)
Solyc01g079620.3	50.7676	119.401	58.9429	0.924763	0.028381	1.12533	0.00611322	colorless fruit epidermis
Solyc01g080000.1	21.6425	46.7805	132.017	-1.3932	0.000804708	0.975444	0.0883243	Eukaryotic aspartyl protease family protein (AHRD V3.3 *** AT1G03220.1)
Solyc01g080010.2	751.057	217.411	436.866	-0.834392	0.257277	-1.49366	0.0112888	xyloglucan endoglucanase inhibitor
Solyc01g080100.3	14.7133	39.3355	24.4607	0.573255	0.467985	1.22643	0.0470193	RING zinc finger protein, putative (AHRD V3.3 *** A0A072USX7_MEDTR)
Solyc01g080220.3	21.1625	97.8295	86.4057	0.101579	0.922765	1.87763	2.05352e-05	Endo-1,3-1,4-beta-d-glucanase, putative (AHRD V3.3 *** B9RSS3_RICCO)
Solyc01g080600.3	989.483	483.426	677.252	-0.47581	0.109264	-1.00328	9.6011e-06	Histone H3 (AHRD V3.3 *** A0A068VC55_COFCA)
Solyc01g080725.1	53.3876	1.97265	5.84423	-0.616306	0.565558	-3.22132	1.87358e-09	Ulp1 protease family, C-terminal catalytic domain containing protein (AHRD V3.3 *-* Q60D46_SOLDE)
Solyc01g081160.3	23.0284	192.571	101.782	0.724672	0.421199	2.35434	3.25647e-05	Beta-glucosidase, putative (AHRD V3.3 *-* B9SAQ1_RICCO)
Solyc01g081250.3	25.7796	53.6986	245.452	-2.08721	1.6015e-10	0.965099	0.0514403	Glutathione s-transferase, putative (AHRD V3.3 *** B9SPC9_RICCO)
Solyc01g081350.1	20.2025	102.126	236.778	-1.03119	0.158858	1.89063	0.00154249	Eukaryotic aspartyl protease family protein (AHRD V3.3 *** AT1G64830.1)
Solyc01g081480.3	74.6675	168.212	94.1119	0.749498	0.0946553	1.05489	0.00961969	alpha/beta-Hydrolases superfamily protein (AHRD V3.3 *** AT5G17670.1)
Solyc01g086760.3	11.6673	20.6461	65.4016	-1.58067	0.000160759	0.729566	0.359672	Histone H3 (AHRD V3.3 *** H3_VOLCA)
Solyc01g086810.2	154.144	337.259	355.414	-0.0653118	0.923586	1.0827	0.000154808	NBS-LRR disease resistance protein (AHRD V3.3 *** G7IVT3_MEDTR)
Solyc01g086920.3	41.2487	169.642	54.9632	1.28615	0.0517908	1.6127	0.0101975	Leucine-rich repeat receptor-like protein kinase family (AHRD V3.3 *** A0A0K9PVU5_ZOSMR)
Solyc01g087080.3	82.5767	34.7221	58.8269	-0.592974	0.124182	-1.06149	0.000496841	interferon-activable protein (AHRD V3.3 *** AT3G52110.2)
Solyc01g087360.2	118.918	1.67524	4.19655	-0.428305	0.698244	-4.6083	4.54853e-27	Histone-lysine N-methyltransferase MLL4 (AHRD V3.3 *-* W9QFC2_9ROSA)
Solyc01g087380.3	62.0393	163.364	84.2052	0.817913	0.134686	1.19396	0.0141756	PHD finger family protein (AHRD V3.3 *-* B9GFC9_POPTR)
Solyc01g087500.3	906.515	423.512	829.476	-0.920818	0.000800887	-1.04415	0.000101055	DNA topoisomerase 2 (AHRD V3.3 *** K4AYE0_SOLLC)
Solyc01g087590.3	84.5524	27.5584	32.2745	-0.129174	0.899821	-1.39201	0.00276958	Polyamine oxidase (AHRD V3.3 *** Q4H439_TOBAC)
Solyc01g087780.2	128.935	31.4989	25.4173	0.242865	0.810393	-1.70705	0.000413704	serine protease SBT4A
Solyc01g087820.2	174.696	477.685	211.912	1.03853	0.0317197	1.28211	0.00544868	subtilisin-like protease 4B
Solyc01g087940.2	38.2015	41.8902	16.9774	1.11561	0.0291866	0.133826	0.923929	Carboxypeptidase (AHRD V3.3 *** K4AYI4_SOLLC)
Solyc01g088590.4	168.207	499.701	510.838	-0.031835	0.981975	1.3588	0.00677111	invertase/pectin methylesterase inhibitor
Solyc01g088760.3	22.2893	21.2397	50.5829	-1.07601	0.0108102	0.0373068	0.983045	Cytochrome P450, putative (AHRD V3.3 *** A0A061DWV1_THECC)
Solyc01g089910.3	89.3061	8.47267	6.78013	0.43311	0.655316	-2.61956	2.90465e-09	SPFH/Band 7/PHB domain-containing membrane-associated protein family (AHRD V3.3 *** AT5G25260.1)
Solyc01g090360.3	0	5.76863	18.2897	-1.42029	0.0643169	2.01032	0.00505964	non-specific lipid-transfer protein
Solyc01g090520.3	62.1086	223.304	390.353	-0.728396	0.296585	1.59407	0.00215102	plant/protein (AHRD V3.3 --* AT5G43400.1)
Solyc01g090760.3	15.6161	56.6011	54.6954	0.0473465	0.970663	1.47555	0.00703889	GATA transcription factor (AHRD V3.3 *** K4AZ17_SOLLC)
Solyc01g091010.3	48.1737	1.07473	0.270238	0.309991	0.823049	-1.7945	0.0155096	CRABS CLAW-like protein1a
Solyc01g091050.3	0.496397	11.1882	0	1.644	0.0273773	1.45097	0.0907835	Pectinesterase (AHRD V3.3 *** K4AZ45_SOLLC)
Solyc01g091180.3	5.99442	48.0195	144.039	-1.45927	0.000351554	2.60528	3.56847e-09	peptide transporter 1 (AHRD V3.3 *** AT3G54140.2)
Solyc01g094010.3	1028.16	2200.58	989.271	1.05849	0.00888748	1.00751	0.0192954	alpha/beta-hydrolases superfamily protein
Solyc01g094380.2	0	2.14947	27.0358	-2.43601	0.000182742	1.17763	0.228657	Protein O-glucosyltransferase 1 (AHRD V3.3 *** A0A0B2PAD6_GLYSO)
Solyc01g095640.2	9.96364	31.7423	25.8639	0.219975	0.816654	1.38446	0.0104598	Myb family transcription factor (AHRD V3.3 *** A0A0K9P4S6_ZOSMR)
Solyc01g096860.2	16.5617	54.8228	263.721	-1.91667	0.000140445	1.43924	0.0185895	AP2-like ethylene-responsive transcription factor (AHRD V3.3 *-* W9RR61_9ROSA)
Solyc01g096865.1	3.25403	6.09476	27.9242	-1.57131	0.0299207	0.715319	0.605203	AP2-like ethylene-responsive transcription factor (AHRD V3.3 *-* A0A0K9PVT8_ZOSMR)
Solyc01g097930.3	11.3865	103.207	45.7305	0.989227	0.10565	2.64859	1.4173e-08	Cysteine synthase (AHRD V3.3 *** K4B0I0_SOLLC)
Solyc01g097950.3	298.399	275.311	606.025	-1.10915	6.76589e-10	-0.100696	0.86091	Cysteine synthase (AHRD V3.3 *** K4B0I2_SOLLC)
Solyc01g098220.2	0.237995	0.537367	10.86	-2.134	0.00104635	0.324568	0.845274	LOB domain-containing protein, putative (AHRD V3.3 *** B9SI79_RICCO)
Solyc01g098240.2	10.6368	9.46245	160.593	-3.38395	1.06049e-18	-0.00721181	1	Protein FRIGIDA, putative (AHRD V3.3 *-* B9REX4_RICCO)
Solyc01g098500.3	21.9633	21.3844	65.4087	-1.45785	0.000968818	-0.0734451	0.965008	Sugar facilitator protein 5
Solyc01g098560.3	52.1466	63.9107	176.109	-1.30775	0.00448864	0.246689	0.8356	Sugar facilitator protein 8
Solyc01g098570.2	20.1105	20.5932	6.5453	1.39134	0.0222143	0.0882649	0.962426	FANTASTIC four-like protein (DUF3049) (AHRD V3.3 *-* AT1G54740.1)
Solyc01g098740.3	233.446	98.3227	168.35	-0.707419	0.0605196	-1.15445	0.000262212	Protein kinase (AHRD V3.3 *** C6ZRT6_SOYBN)
Solyc01g099270.2	46.8202	20.0685	36.9109	-0.830306	0.0499454	-1.16152	0.00202084	Microtubule binding protein (AHRD V3.3 *** A6YTD5_CUCME)
Solyc01g099490.1	0.475991	0	6.22366	-1.49225	0.0337567	-0.118984	0.954805	ATP-dependent DNA helicase Q-like SIM (AHRD V3.3 --* W9S050_9ROSA)
Solyc01g099910.3	8.98809	20.2109	55.1623	-1.37499	0.00355096	1.0839	0.106448	Epoxide hydrolase (AHRD V3.3 *** B3VMR4_NICBE)
Solyc01g100750.2	72.439	51.9532	12.8677	1.45653	0.0209377	-0.376744	0.790837	plant/protein (Protein of unknown function, DUF538) (AHRD V3.3 *** AT1G56580.1)
Solyc01g100760.2	169.843	229.095	59.493	1.62336	0.000966658	0.358772	0.76231	plant/protein (Protein of unknown function, DUF538) (AHRD V3.3 *** AT1G56580.1)
Solyc01g100880.3	8.79286	48.0195	146.003	-1.49634	0.000147686	2.28365	1.55957e-07	WAT1-related protein (AHRD V3.3 *** K4B1B9_SOLLC)
Solyc01g102400.3	59.1196	83.3658	27.01	1.39103	0.002076	0.400951	0.681445	Germin-like protein (AHRD V1 ***- O65358_SOLTU)%3B contains Interpro domain(s) IPR014710 RmlC-like jelly roll fold
Solyc01g102590.3	39.7187	97.2105	32.1029	1.27452	0.0307277	1.0335	0.152784	Eukaryotic translation initiation factor 3 subunit C (AHRD V3.3 *-* M1BJV6_SOLTU)
Solyc01g102770.1	12.63	41.7858	5.85339	1.85114	0.00668853	1.18352	0.205738	Photosystem II reaction center protein Z (AHRD V3.3 *** PSBZ_SOLBU)
Solyc01g102960.3	32.5612	246	334.139	-0.412452	0.478119	2.68626	1.54203e-16	Heat-shock protein, putative (AHRD V3.3 *** B9S5K5_RICCO)
Solyc01g103650.3	162.067	190.565	79.6796	1.08572	0.0293382	0.192208	0.877944	Embryogenesis-associated EMB8 (AHRD V3.3 *** A0A0B0MZB5_GOSAR)
Solyc01g103860.3	3.74278	3.82471	17.0592	-1.51606	0.037305	0.121648	0.957756	COBRA-like protein (AHRD V3.3 *** L0AST8_POPTO)
Solyc01g104130.3	13.9093	21.3775	48.4706	-1.06105	0.0484022	0.548048	0.588398	2-oxoglutarate (2OG) and Fe(II)-dependent oxygenase-like protein (AHRD V3.3 *** G5DX62_SILLA)
Solyc01g104434.1	37.1985	42.2072	10.2886	1.68035	0.000804708	0.137203	0.929654	Thioredoxin reductase (AHRD V3.3 --* I1GYQ0_BRADI)
Solyc01g104436.1	5.90123	5.32312	0	1.63513	0.0316351	-0.172404	0.936462	MATH domain and coiled-coil domain-containing protein At3g58400 (AHRD V3.3 --* MCC28_ARATH)
Solyc01g104730.2	53.5072	80.1692	32.6788	1.11361	0.0244395	0.487978	0.588963	organic solute transporter ostalpha protein (DUF300) (AHRD V3.3 *-* AT1G11200.1)
Solyc01g104750.3	9.47684	8.74704	23.122	-1.18251	0.0470855	-0.0828424	0.967075	WAT1-related protein (AHRD V3.3 *** K4B247_SOLLC)
Solyc01g104770.3	18.4981	39.6731	120.928	-1.36337	0.00762625	0.914948	0.211066	transcription factor (AHRD V3.3 *** AT1G76870.3)
Solyc01g104850.3	62.9943	196.853	127.059	0.566049	0.337031	1.47556	0.000332993	Carboxypeptidase (AHRD V3.3 *** K4B257_SOLLC)
Solyc01g105300.3	17.4798	15.0026	1.3192	1.82276	0.0103606	-0.111801	0.961895	Metacaspase-1 (AHRD V3.3 *-* A0A0B2R4L3_GLYSO)
Solyc01g105350.2	84.6735	110.721	26.0097	1.54618	0.020214	0.282543	0.86681	Glycosyltransferase (AHRD V3.3 *** K4B2A5_SOLLC)
Solyc01g105420.3	299.423	509.002	227.103	1.04512	0.0155531	0.685739	0.252258	Phospho-2-dehydro-3-deoxyheptonate aldolase (AHRD V3.3 *-* M1AXT4_SOLTU)
Solyc01g105450.3	1115.17	1761.64	661.058	1.32226	8.11684e-05	0.615986	0.235366	ABC transporter G family member (AHRD V3.3 *** A0A0K9NWI5_ZOSMR)
Solyc01g105500.3	38.6245	66.6607	146.401	-1.03091	0.0363117	0.664071	0.376405	Endo-1,4-beta-xylanase (AHRD V3.3 *** A0A151U7N8_CAJCA)
Solyc01g105650.3	3.01603	7.15798	53.6216	-2.37037	7.84557e-05	0.947333	0.401671	2-oxoglutarate and Fe(II)-dependent oxygenase superfamily protein, putative (AHRD V3.3 *** A0A061E128_THECC)
Solyc01g106040.3	98.4529	217.273	328.382	-0.583333	0.139216	1.0617	0.00114482	GATA transcription factor, putative (AHRD V3.3 *** B9SN00_RICCO)
Solyc01g106920.3	314.867	273.867	634.137	-1.12407	0.000912926	-0.176928	0.846278	Nucleobase-ascorbate transporter-like protein (AHRD V3.3 *** G7LFG1_MEDTR)
Solyc01g107820.2	23.1405	129.714	127.776	-0.0262054	0.979669	2.24542	2.97332e-11	TOMATO WOUND-INDUCED 1
Solyc01g107830.3	27.747	68.5438	104.519	-0.543238	0.41821	1.1713	0.0259322	Glycosyltransferase (AHRD V3.3 *** K4B2Z9_SOLLC)
Solyc01g107950.2	5.02203	20.0903	64.8054	-1.59333	0.00080652	1.69842	0.00357201	bHLH transcription factor 008
Solyc01g108745.1	3.74278	5.25999	31.0071	-1.85052	0.00251228	0.403569	0.80468	Polyneuridine-aldehyde esterase-like protein (AHRD V3.3 *** A0A075F1V8_TOBAC)
Solyc01g108780.3	279.428	842.749	462.947	0.744035	0.253471	1.3672	0.00797346	methylketone synthase 1a
Solyc01g108950.2	0.734393	2.48129	31.2842	-2.78937	3.24531e-06	0.69944	0.624082	B3 domain-containing protein (AHRD V3.3 -** A0A0B2PAD4_GLYSO)
Solyc01g109320.3	11.0164	6.86057	22.8102	-1.37332	0.019047	-0.435293	0.741575	Protein DETOXIFICATION (AHRD V3.3 *** K4B3E5_SOLLC)
Solyc01g109390.3	450.319	190.333	223.849	-0.204137	0.799363	-1.1203	0.0090984	Protease inhibitor/seed storage/lipid transfer protein family protein (AHRD V3.3 *** D7MM18_ARALL)
Solyc01g109500.3	18.6357	9.39348	76.6415	-2.23057	0.000227165	-0.68871	0.594979	Dehydration-responsive protein RD22, putative (AHRD V3.3 *** B9RBD8_RICCO)
Solyc01g110360.3	586.219	905.586	315.54	1.29524	0.0143206	0.541083	0.586618	Fructose-bisphosphate aldolase (AHRD V3.3 *** K4B3P9_SOLLC)
Solyc01g110600.2	9.62929	33.3957	21.6423	0.44667	0.639164	1.4658	0.0195747	tRNA (guanine(37)-N1)-methyltransferase 2 (AHRD V3.3 --* TRM52_VITVI)
Solyc01g110670.3	7.09885	15.2196	3.60513	1.4872	0.0431421	0.8255	0.477182	SAUR-like auxin-responsive protein family (AHRD V3.3 *** AT2G21210.2)
Solyc01g110680.3	0.972388	3.33327	23.3911	-2.29468	0.000197061	0.833612	0.513181	Small auxin up-regulated RNA12
Solyc01g111640.3	69.202	171.165	327.254	-0.899801	0.0138557	1.22013	0.000551849	SKP1-like protein (AHRD V3.3 *** C3V9V9_CITMA)
Solyc01g111970.3	103.78	225.99	373.608	-0.692736	0.0477847	1.05707	0.000865642	L-ascorbate oxidase-like protein (AHRD V3.3 *** W9RW65_9ROSA)
Solyc02g021290.1	3.32801	16.2265	3.60971	1.5596	0.0245636	1.60807	0.0280292	Photosystem II 32 kDa protein (AHRD V3.3 *-* G4VY79_9MARC)
Solyc02g022850.1	69.626	156.726	157.921	-0.0279729	0.97514	1.07816	0.00254424	FAD-binding Berberine family protein (AHRD V3.3 *** AT4G20840.1)
Solyc02g026080.2	7.77966	36.8759	77.2512	-0.998482	0.159139	1.78395	0.00374957	B3 domain-containing protein (AHRD V3.3 *-* W9QJE4_9ROSA)
Solyc02g030470.1	0.713986	4.18525	16.7307	-1.58803	0.0289607	1.1182	0.289909	Serine/threonine protein phosphatase 7 long form isogeny (AHRD V3.3 *-* A0A151SA73_CAJCA)
Solyc02g030480.3	48.5865	5.5746	20.6689	-1.27733	0.0457217	-2.34329	4.93112e-06	Alcohol dehydrogenase, putative (AHRD V3.3 *** B9R8D9_RICCO)
Solyc02g030610.2	0.237995	0.851982	7.21942	-1.70571	0.0124712	0.354062	0.823027	Ninja-family protein (AHRD V3.3 *-* A0A1D1YDC3_9ARAE)
Solyc02g030620.1	0	0.268684	6.05327	-1.5593	0.0103388	0.251131	0.863615	Ninja-family protein (AHRD V3.3 *-* A0A1D1YDC3_9ARAE)
Solyc02g032680.2	0	0.268684	9.86582	-2.24339	0.000218447	0.311976	0.839826	Ninja-family protein (AHRD V3.3 *-* A0A199VX64_ANACO)
Solyc02g032980.1	35.0802	135.365	141.051	-0.0788286	0.949684	1.66909	0.00116171	B3 domain protein (AHRD V3.3 --* AT4G02870.1)
Solyc02g033050.2	1.47643	5.27719	23.6723	-1.90531	0.0037613	1.16677	0.249697	chromatin remodeling 31 (AHRD V3.3 *-* AT1G05490.1)
Solyc02g036140.1	0.909208	4.00843	14.2778	-1.53534	0.0474776	0.864299	0.486725	PLATZ transcription factor family protein (AHRD V3.3 *** A0A061EE86_THECC)
Solyc02g036350.3	228.131	705.874	597.098	0.204223	0.844902	1.37277	0.0117521	1-aminocyclopropane-1-carboxylate oxidase EF501822
Solyc02g044040.2	25.8701	0	0.524482	0.0521501	0.978177	-3.44867	1.1331e-09	Dihydroorotate dehydrogenase family protein (AHRD V3.3 *-* G7KQB6_MEDTR)
Solyc02g049080.1	1.768	3.66509	12.7706	-1.42645	0.0379545	0.402115	0.814193	L-2-hydroxyglutarate dehydrogenase, mitochondrial (AHRD V3.3 --* L2HDH_ARATH)
Solyc02g061710.2	0.516804	0	4.53303	-1.4068	0.016994	-0.212332	0.886162	Ubiquitin 1 (AHRD V3.3 *-* E9P1L2_MUSAC)
Solyc02g061850.3	12.7001	3.30455	28.675	-2.23196	9.92391e-05	-1.24912	0.126458	Phospholipase D (AHRD V3.3 *** K4B675_SOLLC)
Solyc02g062310.1	12.2645	126.955	577.813	-1.96624	1.85186e-05	2.91795	1.74231e-10	BURP domain protein RD22 (AHRD V3.3 *-* RD22_ARATH)
Solyc02g062320.3	82.6289	311.296	1434.08	-1.91321	0.000289071	1.60602	0.00614365	BURP domain protein RD22 (AHRD V3.3 *** RD22_ARATH)
Solyc02g062960.3	285.589	764.509	245.138	1.40262	0.00592618	1.21525	0.0330862	Homeobox-leucine zipper family protein (AHRD V3.3 *** B9HET5_POPTR)
Solyc02g063480.2	55.7732	28.044	77.8741	-1.33707	0.00401473	-0.87071	0.171794	Eukaryotic aspartyl protease family protein (AHRD V3.3 *** AT1G03230.1)
Solyc02g064830.3	8.12557	26.7626	7.51203	1.35599	0.0414801	1.2693	0.0907609	Indole-3-acetic acid-amido synthetas 3-3
Solyc02g064850.2	30.4405	136.175	406.809	-1.32925	0.0549057	1.71278	0.00920069	Cytochrome P450, putative (AHRD V3.3 *** B9R747_RICCO)
Solyc02g064970.3	144.069	94.5935	291.102	-1.47598	2.42038e-06	-0.517957	0.367053	Peroxidase
Solyc02g065240.3	110.659	132.475	57.9629	1.15302	0.00021138	0.274671	0.701712	Methyl esterase (AHRD V3.3 *** A0A072UEL6_MEDTR)
Solyc02g065250.2	34.8666	26.7223	8.23297	1.26312	0.0404093	-0.329816	0.807673	Methyl esterase (AHRD V3.3 *** A0A072UEL6_MEDTR)
Solyc02g065340.2	0.237995	0	3.50348	-1.27019	0.0348078	-0.0796868	NA	Transcriptional factor B3 family protein (AHRD V3.3 *-* AT2G24700.1)
Solyc02g065550.3	146.13	264.414	109.836	1.11837	0.011867	0.752782	0.208806	ACI19
Solyc02g065710.2	0.516804	6.71247	23.8784	-1.62643	0.0232276	1.70439	0.0303311	GDSL esterase/lipase 7 (AHRD V3.3 *-* W9R9P0_9ROSA)
Solyc02g065715.1	1.56001	6.41506	18.713	-1.51671	0.0334454	1.22416	0.209062	GDSL esterase/lipase (AHRD V3.3 *** A0A1D1YFA0_9ARAE)
Solyc02g065750.2	30.5181	54.6927	18.8935	1.22165	0.0484022	0.658893	0.511986	cytochrome P450 AB190445
Solyc02g066870.1	1.53961	2.48129	16.8534	-2.10236	0.00164255	0.409329	0.81908	Ninja-family protein (AHRD V3.3 *-* A0A199VX64_ANACO)
Solyc02g066900.2	2.0156	11.6291	23.0496	-0.913144	0.279623	1.76618	0.0155096	Ninja-family protein (AHRD V3.3 *-* A0A199VX64_ANACO)
Solyc02g066960.3	103.178	37.6385	26.9191	0.442083	0.603549	-1.21932	0.0276489	Glycosyltransferase (AHRD V3.3 *** K4B728_SOLLC)
Solyc02g067310.3	82.17	34.8771	57.8279	-0.592041	0.329878	-1.05163	0.0326712	ZF-HD homeobox protein (AHRD V3.3 *** Q9ARE3_FLABI)
Solyc02g067350.3	3.20361	18.9363	4.34161	1.38771	0.0813339	1.64305	0.0365935	DUF1666 family protein (AHRD V3.3 *** Q2HVS4_MEDTR)
Solyc02g068330.2	3.22598	7.11205	29.0716	-1.55578	0.0346283	0.765614	0.565333	2-oxoglutarate-dependent dioxygenase (AHRD V3.3 *** G7K2M3_MEDTR)
Solyc02g068863.1	58.5914	3.58475	56.8159	-2.06006	0.00118286	-2.09214	0.00124125	Leucine-rich repeat receptor-like protein kinase family protein (AHRD V3.3 *-* AT2G33170.2)
Solyc02g069250.3	14.2073	40.1232	29.5405	0.411387	0.65817	1.31459	0.0347827	Cinnamyl alcohol dehydrogenase (AHRD V3.3 *** A0A1B0YY99_DAUCA)
Solyc02g070170.1	4.86958	19.9594	75.0696	-1.86638	4.75667e-05	1.62558	0.00697085	FAD-binding Berberine family protein (AHRD V3.3 *** A0A061GF79_THECC)
Solyc02g070600.2	124.608	44.0777	120.079	-1.30756	0.000330824	-1.35594	0.000227712	F-box protein (AHRD V3.3 *** W9RLE9_9ROSA)
Solyc02g070620.3	45.3445	16.7697	37.5302	-0.881315	0.0933036	-1.1353	0.0207364	F-box family protein (AHRD V3.3 *** B9HMA7_POPTR)
Solyc02g070800.2	143.115	86.0153	218.24	-1.14391	0.0225019	-0.612488	0.453518	Thiamine monophosphate synthase (AHRD V3.3 *** I3SV46_MEDTR)
Solyc02g071010.1	35.7787	246.37	18.8428	3.00021	2.65003e-09	2.30085	2.02749e-05	Chlorophyll a-b binding protein, chloroplastic (AHRD V3.3 *** Q41422_SOLTU)
Solyc02g071090.3	40.011	7.07764	26.8414	-1.17433	0.087624	-1.64688	0.00697085	Purine permease (AHRD V3.3 *** A0A072UW47_MEDTR)
Solyc02g071400.3	2.21082	14.7556	10.7423	0.351116	0.749279	1.8644	0.00359168	2-oxoglutarate (2OG) and Fe(II)-dependent oxygenase superfamily protein (AHRD V3.3 *** AT1G17010.1)
Solyc02g071550.1	0.237995	1.38935	12.1015	-2.00757	0.00355096	0.697695	0.611252	Senescence regulator (AHRD V3.3 *** A0A103Y1D7_CYNCS)
Solyc02g071590.2	12.4221	34.4648	39.1503	-0.204276	0.784267	1.2758	0.00357526	Trehalose-6-phosphate synthase, putative (AHRD V3.3 *-* B9S8H7_RICCO)
Solyc02g071660.3	5.70797	0	0	0	1	-1.67388	0.0163352	Cysteine/Histidine-rich C1 domain family protein (AHRD V3.3 --* AT3G27473.1)
Solyc02g071670.3	9.31479	0	0	0	1	-2.0877	0.00195732	Bifunctional inhibitor/lipid-transfer protein/seed storage 2S albumin superfamily protein (AHRD V3.3 --* AT2G18370.1)
Solyc02g071700.3	413.867	113.398	4.21301	1.93189	0.00501921	-1.24219	0.182393	Lipase, GDSL (AHRD V3.3 *** A0A103XTV4_CYNCS)
Solyc02g071770.3	3.80401	23.5739	17.1213	0.278339	0.814943	1.72558	0.00867015	histone acetyltransferase (DUF1264) (AHRD V3.3 *** AT5G45690.1)
Solyc02g071800.3	41.9869	920.372	133.252	2.57421	1.19408e-16	4.04393	8.97273e-40	Receptor-like protein kinase (AHRD V3.3 *** B9I1R1_POPTR)
Solyc02g071820.3	9.35561	127.451	40.9279	1.34001	0.02099	2.88497	2.3591e-09	Receptor-like protein kinase (AHRD V3.3 *** B9I1R1_POPTR)
Solyc02g071830.2	22.4546	21.4636	54.1649	-1.12831	0.0111304	0.0383264	0.983171	Mammalian uncoordinated homology 13, domain 2 (AHRD V3.3 *-* A0A118JRY8_CYNCS)
Solyc02g072040.3	103.116	508.41	1103.7	-1.03297	0.0206245	2.09376	1.4173e-08	calcium/calcium/calmodulin-dependent Serine/Threonine-kinase (AHRD V3.3 *** AT2G47010.2)
Solyc02g072050.1	154.204	521.428	1299.58	-1.1559	0.0521268	1.49864	0.00713423	calcium/calcium/calmodulin-dependent Serine/Threonine-kinase (AHRD V3.3 *** AT2G47010.2)
Solyc02g072335.1	0	0	4.56044	-1.6307	0.0171665	0	1	Subtilisin-like protease (AHRD V3.3 *** A0A151SNY0_CAJCA)
Solyc02g076690.3	645.296	492.222	1047.08	-1.03325	0.00233743	-0.377512	0.572251	Cysteine protease (AHRD V3.3 *** Q7XYU8_ANTAD)
Solyc02g076920.3	0.992795	0	17.2956	-2.82085	3.51459e-06	-0.34245	0.843805	bHLH transcription factor 013
Solyc02g077050.3	1.16761	1.12067	12.7774	-1.91193	0.00268759	0.245025	0.901472	Cathepsin B-like cysteine proteinase (AHRD V1 **-* CYSP_SCHMA)%3B contains Interpro domain(s) IPR013128 Peptidase C1A%2C papain
Solyc02g077110.3	22.1037	40.9718	18.4474	1.05796	0.0248455	0.84345	0.146982	alpha/beta-Hydrolases superfamily protein (AHRD V3.3 *** AT4G18550.2)
Solyc02g077120.3	4.07005	63.303	5.64939	2.74001	9.83807e-08	3.05709	3.56847e-09	GDSL esterase/lipase (AHRD V3.3 *** A0A199UWQ2_ANACO)
Solyc02g077260.3	28.3201	78.7558	78.5347	-0.0195952	0.988947	1.28081	0.00249845	SUN-like protein5
Solyc02g077300.2	39.0246	12.6866	39.4367	-1.22493	0.0193883	-1.21125	0.030529	Peroxidase (AHRD V3.3 *** K4B8V7_SOLLC)
Solyc02g077390.2	816.248	71.1466	81.9742	-0.204501	0.739084	-3.36462	1.17214e-43	compound inflorescence
Solyc02g077610.3	53.5323	61.1583	124.851	-1.04636	4.51924e-05	0.131331	0.871538	NAC domain-containing protein (AHRD V3.3 *** A0A060A5P2_BOENI)
Solyc02g077810.1	0.825621	0.268684	6.18187	-1.53291	0.0171665	-0.104783	0.957295	Ethylene-responsive transcription factor (AHRD V3.3 *-* A0A087HKS2_ARAAL)
Solyc02g077930.2	1.0132	0.268684	208.59	-5.46093	1.77944e-30	0.0729463	0.977698	Phosphatidylinositol-4-phosphate 5-kinase family protein (AHRD V3.3 --* AT3G07960.4)
Solyc02g077940.1	0.516804	0	250.539	-5.80376	4.92093e-34	0.155351	0.942095	Disease resistance protein (TIR-NBS-LRR class) family (AHRD V3.3 --* AT5G45060.2)
Solyc02g078370.1	26.4793	30.919	2.8344	2.58742	6.03209e-07	0.142771	0.931303	Anther-specific protein TA-29 (AHRD V3.3 *** TA29_TOBAC)
Solyc02g079140.2	46.2606	79.7745	170.3	-1.0114	0.00105573	0.767219	0.0576748	Heterogeneous nuclear ribonucleoprotein U-like protein 1 (AHRD V3.3 *-* A0A1D1ZDK4_9ARAE)
Solyc02g079310.2	9.80802	13.6408	52.3524	-1.56904	0.0119434	0.457452	0.751938	Equilibrative nucleoside transporter family protein (AHRD V3.3 *** B9H1Z9_POPTR)
Solyc02g080635.1	42.967	221.733	35.8574	2.06343	0.000218693	1.87155	0.00148767	Photosystem II CP43 reaction center protein (AHRD V3.3 *-* PSBC_JASNU)
Solyc02g080860.2	0	0.806051	13.147	-2.206	0.000641955	0.629282	0.632407	MYB transcription factor-like (AHRD V3.3 *-* A0A0K9PMY6_ZOSMR)
Solyc02g081130.2	14.9941	32.3257	146.208	-1.71486	0.00769614	0.823221	0.459793	BAH-PHD domain-containing protein (AHRD V3.3 *** A0A0K9P0E3_ZOSMR)
Solyc02g081740.2	24.9604	119.988	606.907	-1.97939	0.00049519	1.81763	0.00313307	Acyl-transferase (AHRD V3.3 *** Q4W6D5_CAPAN)
Solyc02g081745.1	20.7844	87.9029	362.157	-1.65698	0.0137222	1.5685	0.0336682	Acyl-transferase (AHRD V3.3 *** Q4W6D5_CAPAN)
Solyc02g081760.2	21.4613	136.415	632.244	-1.95396	0.000132308	2.24136	1.59792e-05	Acyl-transferase (AHRD V3.3 *** Q4W6D5_CAPAN)
Solyc02g081870.3	27.1316	85.2712	156.382	-0.74921	0.337967	1.36385	0.0354902	Pleiotropic drug resistance ABC transporter (AHRD V3.3 *** W0TUG3_ACAMN)
Solyc02g081890.3	6.28087	20.3717	32.1591	-0.581442	0.496743	1.47186	0.0259322	Core-2/I-branching beta-1,6-N-acetylglucosaminyltransferase family protein, putative (AHRD V3.3 *** A0A061GH16_THECC)
Solyc02g082170.2	27.4797	62.8335	131.522	-1.05274	0.0164878	1.03784	0.0424436	Purine permease-related family protein (AHRD V3.3 *** B9GYR4_POPTR)
Solyc02g082390.1	9.60004	42.1142	76.6127	-0.831168	0.195774	1.86011	0.000473521	MYB-like transcription factor family protein (AHRD V3.3 *** A0A072USM0_MEDTR)
Solyc02g082700.3	176.385	76.0844	198.397	-1.12115	0.0364236	-0.976675	0.120849	High mobility group protein (AHRD V3.3 *** O49948_SOLTU)
Solyc02g083400.3	90.7733	198.578	99.4566	0.913533	0.0233545	1.02645	0.0110583	RING/U-box superfamily protein (AHRD V3.3 *** A0A061DF87_THECC)
Solyc02g083640.3	46.6008	15.346	30.8657	-0.644118	0.339674	-1.17228	0.0285847	Tetratricopeptide repeat (TPR)-like superfamily protein (AHRD V3.3 *** AT3G51280.1)
Solyc02g083880.3	137.739	429.499	224.181	0.795584	0.252612	1.38356	0.0149465	Gibberellin-regulated protein 2, putative (AHRD V3.3 *** B9SLF4_RICCO)
Solyc02g084200.2	16.8233	38.3825	38.1511	-0.0285775	0.981141	1.05089	0.0405973	Zinc finger transcription factor 19
Solyc02g084430.3	43.4181	77.8901	18.7176	1.69071	0.00166971	0.728286	0.429006	B-box type zinc finger family protein (AHRD V3.3 *-* A0A061E6F9_THECC)
Solyc02g084850.3	4973.66	6149.33	1939.89	1.30385	0.0462563	0.244921	0.879631	Abscisic acid and environmental stress-inducible protein TAS14 (AHRD V3.3 *** TAS14_SOLLC)
Solyc02g084970.3	29.3429	30.5597	11.9135	1.2056	0.00867759	0.0168355	0.995706	Phosphatidic acid phosphatase family protein, putative (AHRD V3.3 *** A0A061DFN2_THECC)
Solyc02g084990.3	1710.85	2513.67	1019.39	1.15043	0.0180348	0.492215	0.587603	Mannan endo-1,4-beta-mannosidase-like protein (AHRD V3.3 *** G7KF03_MEDTR)
Solyc02g085590.3	139.14	476.141	308.301	0.519518	0.576692	1.45126	0.0188996	BAC19.13 (AHRD V3.3 *** Q9FYW3_SOLLC)
Solyc02g085660.1	6.08761	22.2857	48.2804	-0.9825	0.16753	1.498	0.0283274	Glycosyltransferase (AHRD V3.3 *** K4BB77_SOLLC)
Solyc02g087500.2	10.7249	38.0679	62.7324	-0.630305	0.485056	1.41533	0.0405973	Glycerol-3-phosphate acyltransferase (AHRD V3.3 *** A0A0M4FCN7_9SOLA)
Solyc02g087770.3	106.899	160.745	452.34	-1.45553	2.86744e-11	0.546286	0.121735	Aldose 1-epimerase (AHRD V3.3 *** K4BBT3_SOLLC)
Solyc02g087830.3	26.2362	34.3856	72.7622	-1.00614	0.0379603	0.351592	0.739384	Kinase family protein (AHRD V3.3 *** B9H0D5_POPTR)
Solyc02g087910.2	5.89238	66.6493	340.257	-1.96097	0.00106454	2.56234	1.41714e-05	Non-specific lipid-transfer protein (AHRD V3.3 *** K4BBU7_SOLLC)
Solyc02g088513.1	16.6344	11.4236	31.8409	-1.27123	0.0259828	-0.492242	0.67625	Saccharopine dehydrogenase (AHRD V3.3 *-* AT5G39410.1)
Solyc02g088940.3	127.204	114.162	302.214	-1.16385	0.0484022	-0.124481	0.940099	CTP synthase family protein (AHRD V3.3 *-* AT1G30820.1)
Solyc02g089120.3	49.6786	109.631	45.4845	1.2046	1.10103e-05	1.09177	0.000152165	Protein COBRA (AHRD V3.3 *-* A0A151S444_CAJCA)
Solyc02g089160.3	64.6446	35.7163	84.3294	-1.11437	0.00611384	-0.755573	0.167889	dwarf
Solyc02g089730.1	58.1034	15.4998	24.0307	-0.374246	0.645146	-1.48552	0.000892182	Glycoside hydrolase family 81 protein (AHRD V3.3 *** G8A0L0_MEDTR)
Solyc02g090370.3	0	1.36062	12.0855	-2.17834	0.000931999	0.735019	0.551074	Reticulon-like protein (AHRD V3.3 *** M1AMN6_SOLTU)
Solyc02g090780.1	7.16399	29.439	38.0787	-0.394636	0.660505	1.65556	0.00363122	ubiquitin-specific protease 2 (AHRD V3.3 --* AT1G04860.1)
Solyc02g090930.3	361.118	641.086	218.067	1.31597	0.0147344	0.703376	0.412742	Lipase (AHRD V3.3 *** A0A0B2PU23_GLYSO)
Solyc02g092537.1	12.0124	42.4343	15.7758	1.10915	0.0882977	1.38464	0.0285847	Acetyl-coenzyme A carboxylase carboxyl transferase subunit beta, chloroplastic (AHRD V3.3 --* ACCD_CITSI)
Solyc02g093720.3	156.398	64.8005	110.119	-0.728259	0.0116747	-1.22523	5.2279e-07	TPX2 (Targeting protein for Xklp2) family protein, putative (AHRD V3.3 *** A0A072U7R9_MEDTR)
Solyc02g093890.1	17.2685	20.5931	4.06795	1.50242	0.0303386	0.137084	0.945009	Emb|CAB62340.1 (AHRD V3.3 *** Q9FKS6_ARATH)
Solyc02g094460.2	0.734393	1.34342	15.0565	-2.07019	0.00244611	0.441823	0.790588	B3 domain transcription factor (AHRD V3.3 *** Q2HUJ5_MEDTR)
Solyc03g005020.3	126.696	80.2121	188.14	-1.04768	0.0408082	-0.53537	0.539825	Lipase (AHRD V3.3 *** K4BDS6_SOLLC)
Solyc03g006160.1	0.412811	6.33472	2.80699	0.734903	0.495266	1.76231	0.0147368	6,7-dimethyl-8-ribityllumazine synthase (AHRD V3.3 *** AT2G30230.1)
Solyc03g006440.2	0	4.20246	0.731899	0.932902	0.219512	1.38363	0.0293524	Thioesterase family protein (AHRD V3.3 *** D7KCZ7_ARALL)
Solyc03g006930.2	1.1268	0.537367	12.3347	-2.25371	0.000471901	-0.115801	0.958579	Protein phosphatase 2c, putative (AHRD V3.3 *** B9R9K8_RICCO)
Solyc03g006940.2	6.5636	20.6161	67.0151	-1.55098	0.00939286	1.28695	0.0959496	Protein phosphatase 2C family protein (AHRD V3.3 *** AT5G51760.2)
Solyc03g006950.2	3.93801	23.6073	58.4022	-1.31921	0.00441111	2.13543	4.61731e-05	Protein phosphatase 2C family protein (AHRD V3.3 *** AT5G51760.2)
Solyc03g007130.3	149.429	59.3765	113.993	-0.828563	0.0127223	-1.20427	4.41656e-05	65-kDa microtubule-associated 3-like protein (AHRD V3.3 *** A0A0B0NAV0_GOSAR)
Solyc03g007360.3	132.582	149.966	486.65	-1.51036	0.00157472	0.147509	0.920588	Nodulin MtN3
Solyc03g007640.1	0	6.29448	7.91591	-0.408917	0.758634	1.90914	0.00749894	WRKY transcription factor 68
Solyc03g007890.3	235.241	487.457	604.834	-0.289545	0.553955	1.00964	0.000662044	class 2 small heat shock protein Le-HSP17.6
Solyc03g020060.3	856.765	3068.44	551.949	1.82988	0.00652995	1.38186	0.0936612	Pin-II type proteinase inhibitor 69 (AHRD V3.3 *** A0A097J9C9_CAPAN)
Solyc03g025190.4	3.94565	0.268684	9.37171	-1.95911	0.00456979	-0.984961	0.383001	anthocyanin permease
Solyc03g025660.1	56.8503	380.484	669.852	-0.718725	0.368435	2.30328	7.20141e-06	Plant self-incompatibility S1 (AHRD V3.3 *** A0A118JZS1_CYNCS)
Solyc03g025760.3	77.2471	161.601	56.404	1.37794	0.0015638	0.960623	0.075812	Protein O-glucosyltransferase 1 (AHRD V3.3 *** A0A199V2E0_ANACO)
Solyc03g033440.1	2.95602	24.1297	5.90364	1.20626	0.164796	1.64467	0.0399954	ATP synthase subunit alpha (AHRD V3.3 *-* U5HSR4_SILVU)
Solyc03g033810.3	8.32964	12.2021	0.775305	2.15199	0.000786092	0.35326	0.826289	F-box/RNI-like superfamily protein (AHRD V3.3 --* AT3G03040.1)
Solyc03g033840.3	40.1098	49.5923	11.212	1.81526	7.65845e-06	0.191317	0.862756	P-loop containing nucleoside triphosphate hydrolases superfamily protein (AHRD V3.3 *** AT3G50940.1)
Solyc03g034030.3	17.2381	15.1633	36.9416	-1.19621	0.0187555	-0.196964	0.888388	Late embryogenesis abundant (LEA) protein (AHRD V3.3 -** AT4G36600.2)
Solyc03g034330.1	32.5576	126.094	316.466	-1.14153	0.0901021	1.5912	0.0101725	Lipid transfer protein (AHRD V3.3 *** S4TID2_GOSHI)
Solyc03g036477.1	11.0969	22.6003	75.6652	-1.52167	0.0133635	0.858473	0.395726	B3 domain-containing protein family (AHRD V3.3 *** A0A151S4J0_CAJCA)
Solyc03g042524.1	3.33762	5.00851	25.4046	-2.03884	0.00146437	0.378817	0.829285	B3 domain-containing protein family (AHRD V3.3 --* A0A151TQ65_CAJCA)
Solyc03g043577.1	3.96037	16.1634	57.8782	-1.77109	0.00101847	1.48133	0.0370119	B3 domain-containing protein family (AHRD V3.3 *** A0A151S4J0_CAJCA)
Solyc03g043580.2	3.25403	20.2625	46.4508	-1.17211	0.0899343	1.98984	0.0020378	B3 domain-containing transcription factor VRN1 (AHRD V3.3 *** A0A0B0MJI2_GOSAR)
Solyc03g043880.3	13.5865	33.0525	81.5718	-1.19427	0.0102376	1.16746	0.0378494	SlBCAT4
Solyc03g043910.3	29.3933	22.9677	60.952	-1.22172	0.028254	-0.313248	0.815562	NAD(P)H-quinone oxidoreductase subunit J, chloroplastic (AHRD V3.3 --* NDHJ_PHYPA)
Solyc03g044110.2	6.97641	36.9632	145.136	-1.94073	6.70895e-07	2.06207	1.74982e-05	B3 domain-containing protein family (AHRD V3.3 *** A0A151S4J0_CAJCA)
Solyc03g044200.3	50.2847	111.66	92.7534	0.243879	0.755683	1.04138	0.0274004	Alcohol dehydrogenase (AHRD V3.3 *** Q43169_SOLTU)
Solyc03g058370.2	0.734393	4.18525	19.2855	-1.86343	0.00687972	1.16442	0.255474	Glycosyltransferase (AHRD V3.3 *** K4AWL3_SOLLC)
Solyc03g078090.3	22.2236	67.299	26.6575	1.18256	0.0133911	1.39906	0.0030041	Pectinesterase (AHRD V3.3 *** K4BHN9_SOLLC)
Solyc03g078810.3	12.1764	19.9147	55.3266	-1.31992	0.00994913	0.564604	0.588712	UDP-glycosyltransferase (AHRD V3.3 *** A0A164TMY6_DAUCA)
Solyc03g082420.3	23.3357	52.6168	40.4583	0.310677	0.637326	1.0418	0.0167989	Heat shock protein (AHRD V3.3 *** A9QVH3_9FABA)
Solyc03g082620.3	267.055	669.585	642.609	0.0503323	0.958488	1.21795	0.00103355	Yellow stripe 1A transporter (AHRD V3.3 *** A0A0K9P9K5_ZOSMR)
Solyc03g083590.3	7.84405	11.2915	33.3675	-1.36507	0.0244039	0.318654	0.833895	Kinase, putative (AHRD V3.3 *** B9R9Q3_RICCO)
Solyc03g083730.1	3.06961	3.27582	23.9796	-2.47437	7.56237e-05	-0.107697	0.964848	Plant invertase/pectin methylesterase inhibitor superfamily protein (AHRD V3.3 *** AT5G62360.1)
Solyc03g093130.3	1.66401	1.97265	11.236	-1.54415	0.0382102	0.226209	0.911271	xyloglucan endotransglucosylase-hydrolase 3
Solyc03g093230.3	5.13367	9.7024	52.4054	-2.22115	1.16695e-05	0.777729	0.478262	tonoplast intrinsic protein 5.1
Solyc03g093400.2	26.7092	53.4643	5.35516	2.61005	2.1304e-08	0.847742	0.249007	Sugar transporter protein 15
Solyc03g093520.3	104.744	88.3276	245.718	-1.36958	2.15873e-06	-0.1997	0.814263	ATP-dependent 6-phosphofructokinase (AHRD V3.3 *** A0A022PUV0_ERYGU)
Solyc03g093530.2	15.7909	13.2928	0	2.18618	0.000953914	-0.213087	0.912321	ethylene-responsive transcription factor (AHRD V3.3 *-* AT5G07580.1)
Solyc03g093535.1	1.32202	9.7425	0.262241	1.55819	0.0209714	1.18169	0.170761	Protein kinase superfamily protein (AHRD V3.3 --* AT5G03640.2)
Solyc03g093560.1	45.2409	67.6431	15.4908	1.53528	0.0212709	0.399198	0.792455	ethylene response factor C.6
Solyc03g093610.1	96.3351	85.8886	178.135	-1.00941	0.00453777	-0.168341	0.860308	ethylene response factor A.2
Solyc03g093750.2	4.22446	6.0258	0.234829	1.62191	0.0338345	0.320198	0.862581	Beta-galactosidase (AHRD V3.3 *-* BGAL_SOLLC)
Solyc03g093760.1	16.7148	19.6735	0.704486	2.35636	0.000140445	0.156944	0.936963	Histone-lysine N-methyltransferase, H3 lysine-9 specific SUVH6 (AHRD V3.3 *-* W9S0E6_9ROSA)
Solyc03g094020.3	33.7707	31.8825	342.322	-1.6275	0.0334209	-0.0200535	0.997146	Alpha-glucosidase-like (AHRD V3.3 *** Q5NBJ1_ORYSJ)
Solyc03g095650.3	10.9048	5.81456	22.6709	-1.42304	0.033275	-0.570801	0.671151	MLO-like protein (AHRD V3.3 *** K4BIY8_SOLLC)
Solyc03g095970.3	52.0664	12.326	9.79454	0.188624	0.882679	-1.69679	0.00472632	NAD(P)-binding Rossmann-fold superfamily protein (AHRD V3.3 *** AT2G47140.1),Pfam:PF13561
Solyc03g096030.3	18.0203	9.77137	72.3487	-2.30634	1.19649e-06	-0.56419	0.616665	trichome birefringence-like protein (DUF828) (AHRD V3.3 *** AT3G55990.1)
Solyc03g096040.3	0.237995	0	3.71889	-1.26295	0.0253043	-0.0818131	NA	1-Cys peroxiredoxin (AHRD V3.3 *** REHY_MEDTR)
Solyc03g096500.1	4.40123	23.9665	26.0593	-0.223702	0.876092	1.59635	0.0455454	glutamate decarboxylase 2 (AHRD V3.3 --* AT1G65960.4)
Solyc03g096620.2	22.5509	23.1055	1.76944	2.27833	8.70333e-05	-0.0303153	0.992272	F-box/LRR-repeat protein (AHRD V3.3 *** A0A0B2QK07_GLYSO)
Solyc03g096760.1	21.3456	36.8552	134.632	-1.4165	0.0498453	0.501792	0.735645	Response to low sulfur protein, putative (AHRD V3.3 *** G7J9Q1_MEDTR)
Solyc03g097085.1	3.77083	8.8389	0	2.22124	0.000656882	0.723783	0.605203	Cysteine protease (AHRD V3.3 *-* Q40675_ORYSA)
Solyc03g097150.3	21.5453	15.4826	59.9574	-1.63405	0.000679147	-0.30199	0.819756	Inositol-tetrakisphosphate 1-kinase (AHRD V3.3 *** K4BJD2_SOLLC)
Solyc03g097170.3	216.613	263.555	74.5273	1.70002	7.08263e-10	0.251265	0.725732	Cinnamoyl-CoA reductase, putative (AHRD V3.3 *** B9S247_RICCO)
Solyc03g097280.3	432.726	331.702	1071.04	-1.42444	0.00580504	-0.315041	0.80468	Alanine--tRNA ligase (AHRD V3.3 *-* K4BJE6_SOLLC)
Solyc03g097330.1	7.78283	4.72262	18.9622	-1.512	0.0194724	-0.436236	0.771504	Sigma factor (AHRD V3.3 *-* Q9SLX4_TOBAC)
Solyc03g097440.3	5.0648	13.9967	51.6118	-1.48793	0.039157	0.896382	0.432901	Dehydrogenase/reductase SDR family protein 7-like protein (AHRD V3.3 *** A0A0B0P5K8_GOSAR)
Solyc03g097580.3	2.42841	37.5421	0.731899	2.72512	8.27119e-06	2.28583	0.000531948	Bidirectional sugar transporter SWEET (AHRD V3.3 *** K4BJH5_SOLLC)
Solyc03g098240.3	809.933	1057.68	370.222	1.37881	0.000189653	0.347775	0.68457	glutamate decarboxylase
Solyc03g098310.1	3.25403	15.1277	35.3087	-1.10873	0.143275	1.68559	0.019862	Ornithine decarboxylase 2 (AHRD V3.3 *** A0A060IIA7_ATRBE)
Solyc03g098320.3	74.5441	120.95	33.2222	1.49736	0.0146123	0.587406	0.618458	Myb transcription factor (AHRD V3.3 *** A0A072UBN0_MEDTR)
Solyc03g111450.2	13.5137	16.9006	69.9041	-1.73538	0.000132308	0.428795	0.714107	Nuclear transcription factor Y subunit C-1 (AHRD V3.3 *** NFYC1_ARATH)
Solyc03g111460.2	1.47643	6.98116	31.5384	-1.9777	0.00137258	1.5	0.0728016	Nuclear transcription factor Y subunit C-1 (AHRD V3.3 *** NFYC1_ARATH)
Solyc03g111990.3	8.65002	41.9718	82.6705	-0.836333	0.352334	1.66523	0.0192954	Cytochrome P450 (AHRD V3.3 *** A0A103XWH5_CYNCS)
Solyc03g112010.3	37.0926	76.9484	15.0325	1.69003	0.00812495	0.781298	0.475527	Cytochrome P450 (AHRD V3.3 *** A0A103XWG4_CYNCS)
Solyc03g114710.3	70.8374	159.738	197.882	-0.333461	0.337572	1.09956	4.98435e-06	Glycosyltransferase (AHRD V3.3 *** M1CAF1_SOLTU)
Solyc03g115230.3	231.322	655.905	592.419	0.144954	0.832757	1.42124	4.30361e-06	Solanum lycopersicum heat shock protein
Solyc03g115300.2	26.0501	117.96	283.864	-1.10748	0.0978129	1.79914	0.00184536	Expansin (AHRD V3.3 *** Q9ZTG7_SOLLC)
Solyc03g115310.1	58.8691	132.803	256.718	-0.914235	0.0379603	1.04916	0.0210862	Expansin (AHRD V3.3 *** Q84L76_PYRCO)
Solyc03g115340.2	0	5.77432	7.12119	-0.487792	0.700244	1.64583	0.0332393	Expansin (AHRD V3.3 *** Q7FWM1_9ROSA)
Solyc03g115610.3	15.8413	10.0917	25.7748	-1.1293	0.0260752	-0.480058	0.635168	LRR receptor-like kinase family protein (AHRD V3.3 *** A0A072USD7_MEDTR)
Solyc03g115620.2	2.036	0	8.74946	-1.87093	0.0057944	-0.514614	0.74815	weak chloroplast movement under blue light protein (DUF827) (AHRD V3.3 *-* AT1G12150.2)
Solyc03g116450.1	0	1.07473	11.2006	-1.8474	0.0074423	0.735028	0.543479	Stigma-specific protein Stig1 (AHRD V3.3 *-* A0A103Y1F6_CYNCS)
Solyc03g116510.1	16.7454	44.4288	18.8416	1.0145	0.0899343	1.20112	0.0466024	cotton fiber protein (AHRD V3.3 *** AT1G15385.1)
Solyc03g116710.3	122.594	246.455	112.029	1.02158	0.0127462	0.905359	0.0497356	LURP-one-like protein (AHRD V3.3 *** G7II68_MEDTR)
Solyc03g117800.3	40.348	62.3275	20.9247	1.24971	0.0413369	0.501663	0.670909	Fatty acid hydroxylase superfamily (AHRD V3.3 *** AT5G57800.1)
Solyc03g118527.1	25.8848	19.6575	0	2.80577	8.71126e-07	-0.326558	0.827025	Transcription factor GTE4 (AHRD V3.3 *-* A0A0K1P824_MORAL)
Solyc03g118770.3	5.83805	2.82463	26.8782	-1.88486	0.00263953	-0.316601	0.853608	WUSCHEL-related homeobox 1-like protein (AHRD V3.3 *** A0A0B0P6I0_GOSAR)
Solyc03g118810.1	497.016	442.18	79.1146	1.88935	0.000489125	-0.138704	0.937409	Calcium binding protein (AHRD V3.3 *** Q93YA8_SESRO)
Solyc03g119240.3	3.93801	1.9152	9.23169	-1.46634	0.0457217	-0.575983	0.701712	Protein kinase family protein (AHRD V3.3 *** AT5G38210.2)
Solyc03g119550.2	68.5723	16.9063	37.064	-0.881056	0.044579	-1.71382	5.4532e-07	LysM domain GPI-anchored protein 1, putative (AHRD V3.3 *** B9T592_RICCO)
Solyc03g119670.3	55.3022	140.863	59.8267	1.03678	0.0599731	1.13262	0.0464673	Protein CASP (AHRD V3.3 *-* CASP_ARATH)
Solyc03g120190.3	9.00085	6.27727	23.4307	-1.45789	0.018252	-0.278075	0.864422	ovate family protein 7
Solyc03g120380.3	295.88	780.169	247.049	1.44566	0.00233743	1.22089	0.021254	auxin-regulated IAA19
Solyc03g120860.2	13.0697	43.9444	123.329	-1.34645	0.0137222	1.45598	0.0147167	Early nodulin-like protein (AHRD V3.3 *** A0A072U7R7_MEDTR)
Solyc03g121080.3	96.2967	42.2074	97.2594	-1.00758	0.00268349	-0.997501	0.00425803	Syntaxin-124 protein (AHRD V3.3 *-* A0A0B0PZL0_GOSAR)
Solyc03g121100.3	2.97838	22.7484	21.1321	0.0639771	0.969156	1.81867	0.0118222	Acid phosphatase-like protein 1 (AHRD V3.3 *** V9MHL3_9ROSA)
Solyc03g121180.3	832.096	331.468	535.119	-0.668361	0.0528609	-1.27611	4.332e-06	GDSL esterase/lipase family (AHRD V3.3 *** A0A151U1D5_CAJCA)
Solyc03g121350.3	9.42839	20.8906	84.5274	-1.75011	0.000108287	1.01103	0.153816	anoctamin-like protein (AHRD V3.3 *** AT1G73020.3)
Solyc03g121470.3	46.0671	91.2736	37.1684	1.12793	0.0112753	0.853359	0.122283	Phospholipase D (AHRD V3.3 *** B9MWR1_POPTR)
Solyc03g121640.3	817.803	114.626	838.814	-2.30698	9.89392e-07	-2.27632	1.92386e-06	Chaperonin Cpn60 (AHRD V3.3 *** A0A124SDT3_CYNCS)
Solyc03g121680.2	1.95242	16.8788	13.5333	0.20631	0.871907	2.21246	0.000480471	Cell wall invertase (AHRD V3.3 *** K4HUT0_MALDO)
Solyc03g121790.2	9.97324	1.1666	12.1833	-1.67072	0.0170264	-1.44873	0.0744933	Epidermal patterning factor-like protein (AHRD V3.3 *** G7LI49_MEDTR)
Solyc03g121900.1	159.68	200.614	452.668	-1.05614	0.0174435	0.308948	0.753763	Bifunctional inhibitor/lipid-transfer protein/seed storage 2S albumin superfamily protein (AHRD V3.3 *** AT5G48490.1)
Solyc03g123390.3	232.094	78.0649	169.156	-0.926745	0.0885094	-1.32399	0.0060335	Alpha/beta-Hydrolases superfamily protein, putative (AHRD V3.3 *** A0A061GDN4_THECC)
Solyc03g123540.3	44.2104	75.868	31.2408	1.10803	0.0260752	0.683033	0.350082	Heat-shock protein, putative (AHRD V3.3 *** B9ST51_RICCO)
Solyc04g006940.3	5.77683	21.3775	13.5607	0.583143	0.424602	1.57598	0.0036376	Phospholipid-transporting ATPase (AHRD V3.3 *** M1CCQ9_SOLTU)
Solyc04g006983.1	10.0556	43.4966	190.279	-1.90913	0.000126695	1.78021	0.00173838	low-molecular-weight cysteine-rich 56 (AHRD V3.3 -** AT3G20993.1)
Solyc04g006987.1	0.713986	18.4713	11.1542	0.474033	0.71164	2.23914	0.00106398	low-molecular-weight cysteine-rich 56 (AHRD V3.3 -** AT3G20993.1)
Solyc04g007310.2	88.1099	364.784	398.105	-0.118115	0.926821	1.70608	0.00233905	Thaumatin (AHRD V3.3 *** A0A103YF64_CYNCS)
Solyc04g007400.3	14.4076	16.1634	4.229	1.40187	0.0389059	0.0818741	0.969343	Protein kinase family protein (AHRD V3.3 *-* AT5G38210.2)
Solyc04g007570.2	0.237995	2.25854	12.1369	-1.84157	0.00996504	0.764725	0.555146	GDSL esterase/lipase 6 (AHRD V3.3 *** W9RD56_9ROSA)
Solyc04g007820.3	16.0913	2.16668	2.23111	0.243868	0.862519	-1.52863	0.0402396	Sn-1 protein (AHRD V3.3 *** Q42393_CAPAN)
Solyc04g007970.3	117.582	417.867	126.572	1.35294	0.0348078	1.43595	0.0293017	Ubiquitin-conjugating enzyme, E2 (AHRD V3.3 *** A0A103XCT0_CYNCS)
Solyc04g008210.2	156.82	134.013	18.592	1.92373	0.00219535	-0.174561	0.929569	ETAG-A3
Solyc04g008260.3	142.596	257.693	22.9176	2.78462	5.07266e-09	0.713829	0.449859	PURPLE ACID PHOSPHATASE family protein (AHRD V3.3 *** U5G823_POPTR)
Solyc04g008780.3	14.8	12.6017	37.6543	-1.29679	0.0184716	-0.132891	0.937118	Dihydroflavonol 4-reductase family (AHRD V3.3 *** D7MD06_ARALL)
Solyc04g009140.3	31.1913	37.2894	80.653	-1.05262	0.0029384	0.22018	0.819756	39S ribosomal protein L46, mitochondrial (AHRD V3.3 *** A0A0B2RLR6_GLYSO)
Solyc04g009860.3	32.9805	22.1319	6.18187	1.50392	0.0076397	-0.416128	0.721915	2-oxoglutarate (2OG) and Fe(II)-dependent oxygenase superfamily protein (AHRD V3.3 *** AT1G06620.1)
Solyc04g010040.3	14.8893	19.3186	58.5023	-1.35426	0.0180692	0.298183	0.834328	RNA-binding protein (AHRD V3.3 *** A0A0K9NRG1_ZOSMR)
Solyc04g010155.1	0	0	4.8421	-1.46421	0.0302578	0	1	Pax6 (AHRD V3.3 *-* A0A0B0PQB1_GOSAR)
Solyc04g010250.3	97.5604	123.247	469.691	-1.7019	0.000147686	0.284341	0.818018	alpha/beta-Hydrolases superfamily protein (AHRD V3.3 *** AT2G39420.1)
Solyc04g010333.1	0	4.75703	0.270238	1.228	0.0518571	1.37905	0.0246791	C2H2 and C2HC zinc fingers superfamily protein (AHRD V3.3 --* AT1G03840.2)
Solyc04g011440.4	159.255	551.366	330.098	0.634576	0.419422	1.51999	0.00576771	ethylene-responsive heat shock protein cognate 70
Solyc04g014530.1	25.5012	56.8272	17.8875	1.29176	0.0373555	0.879054	0.307045	Ethylene Response Factor C.2
Solyc04g014615.1	7.81087	18.1589	0	1.73878	0.016668	0.602567	0.691018	Serine/threonine protein phosphatase 7 long form isogeny (AHRD V3.3 *** A0A151SDM1_CAJCA)
Solyc04g014640.1	3.05685	15.6821	0.99414	1.644	0.0298492	1.17945	0.243526	Serine/threonine protein phosphatase 7 long form isogeny (AHRD V3.3 *** A0A151SE46_CAJCA)
Solyc04g014775.1	6.00402	24.5052	128.148	-2.28426	9.83807e-08	1.70973	0.00277562	Cysteine proteinase inhibitor (AHRD V3.3 *** K4BPY2_SOLLC)
Solyc04g014790.1	11.5148	53.92	100.862	-0.886594	0.1294	1.89365	0.000120781	Cysteine proteinase inhibitor (AHRD V3.3 *** K4BPY2_SOLLC)
Solyc04g014800.3	116.305	54.5793	79.319	-0.47536	0.289378	-1.00042	0.00227218	myo-inositol monophosphatase 1
Solyc04g014830.2	23.7154	15.3918	54.9284	-1.51423	0.0119484	-0.518987	0.685608	GRAS family transcription factor (AHRD V3.3 *** G7JLR5_MEDTR)
Solyc04g014850.3	37.3178	23.7554	63.5593	-1.26952	0.000228298	-0.543352	0.382603	structural maintenance of chromosomes protein (AHRD V3.3 *** AT4G17240.1)
Solyc04g014950.3	6.94444	27.8281	0.49707	2.28329	0.00067849	1.17718	0.247755	Alpha 1,4-glycosyltransferase family protein (AHRD V3.3 *-* Q2MGS1_MEDTR)
Solyc04g014960.3	18.3156	50.1494	6.11905	1.97485	0.0029406	1.01568	0.327202	Alpha 1,4-glycosyltransferase family protein (AHRD V3.3 *-* Q2MGS1_MEDTR)
Solyc04g014990.2	24.3828	38.3457	15.9723	1.13097	0.0208797	0.575902	0.466842	Glycosyltransferase (AHRD V3.3 *** K4BNY7_SOLLC)
Solyc04g014997.1	3.44161	11.5486	0	1.58046	0.0309611	0.767913	0.551496	Non-specific serine/threonine protein kinase (AHRD V3.3 *-* M1ANR0_SOLTU)
Solyc04g015020.3	736.442	1801.87	869.789	0.945146	0.050545	1.16028	0.0119322	Heavy metal transport/detoxification superfamily protein (AHRD V3.3 *-* AT4G16380.1)
Solyc04g015060.2	4.08281	9.86202	37.6102	-1.5682	0.0155531	0.951854	0.365494	Nuclear transcription factor Y protein (AHRD V3.3 *-* I3TAW1_MEDTR)
Solyc04g015450.3	330.658	529.258	219.986	1.22329	6.9489e-08	0.657618	0.0215066	extensin X55684
Solyc04g015960.3	42.7922	28.3172	61.9315	-1.05317	0.0036712	-0.530678	0.385658	NAC domain-containing protein, putative (AHRD V3.3 --* B9S9K8_RICCO)
Solyc04g015980.3	15.6276	2.76718	35.2009	-2.76649	4.40374e-08	-1.71552	0.00586298	Non-specific serine/threonine protein kinase (AHRD V3.3 *** M1A662_SOLTU)
Solyc04g016120.2	8.18287	17.5412	0.469658	2.5963	2.2082e-05	0.798611	0.485206	NADH dehydrogenase (AHRD V3.3 --* P92272_9ROSA)
Solyc04g016210.3	123.107	235.759	96.3301	1.12145	0.0256818	0.812534	0.220799	Glycosyltransferase (AHRD V3.3 *** K4BQC1_SOLLC)
Solyc04g016230.3	220.673	96.2876	93.0723	0.0112703	0.997797	-1.09664	0.0235176	Glycosyltransferase (AHRD V3.3 *** M1DUF2_SOLTU)
Solyc04g016490.3	12.1637	36.7393	33.9884	0.0467249	0.962188	1.37385	0.00189507	purple acid phosphatase 16 (AHRD V3.3 *** AT3G10150.2)
Solyc04g016590.3	54.1346	130.635	45.9448	1.31906	0.00163588	1.10493	0.0180965	global transcription factor C (AHRD V3.3 --* AT4G10710.2)
Solyc04g017670.3	1.97282	10.4051	0	2.44359	8.15945e-05	1.50396	0.0676118	F-box protein (AHRD V3.3 *** H6VUS4_9ROSI)
Solyc04g024960.1	17.1761	0.268684	23.2746	-2.80268	1.8778e-07	-2.40672	2.88853e-05	AP-1 complex subunit mu (AHRD V3.3 --* A0A0K9PPH1_ZOSMR)
Solyc04g025240.2	10.9105	19.3486	4.80327	1.45405	0.0255455	0.64347	0.578862	Acyl-CoA N-acyltransferases superfamily protein (AHRD V3.3 *-* Q9ZV08_ARATH)
Solyc04g040230.2	0.258402	4.95106	0	1.35612	0.0294363	1.18148	0.101514	S-adenosyl-L-methionine-dependent methyltransferases superfamily protein (AHRD V3.3 *-* AT3G10200.2)
Solyc04g049226.1	8.75521	17.7353	1.70662	2.1809	0.000263747	0.720709	0.509319	Pentatricopeptide repeat-containing protein, mitochondrial (AHRD V3.3 *-* A0A0B2Q4X7_GLYSO)
Solyc04g050210.1	4.00119	16.5055	21.9497	-0.435232	0.686384	1.47927	0.0488349	WRKY transcription factor 69
Solyc04g050570.3	9.05443	15.471	2.63498	1.85805	0.00108196	0.637255	0.537272	GDSL esterase/lipase (AHRD V3.3 *** A0A0B2RSX5_GLYSO)
Solyc04g051287.1	8.58925	3.45386	18.5246	-1.51463	0.0335161	-0.717679	0.580098	Polynucleotidyl transferase, ribonuclease H-like superfamily protein (AHRD V3.3 --* AT5G42905.1)
Solyc04g051640.3	6.15199	7.27856	0.270238	1.83213	0.0116128	0.129122	0.955528	Purple acid phosphatase (AHRD V3.3 *** M1D307_SOLTU)
Solyc04g051650.3	18.9345	21.2338	1.3272	2.50528	8.43828e-06	0.0597767	0.978463	Purple acid phosphatase (AHRD V3.3 *** M1D309_SOLTU)
Solyc04g051780.3	271.497	145.977	334.072	-1.14145	6.13029e-12	-0.847782	3.36231e-06	Programmed cell death protein 2-like protein (AHRD V3.3 *** A0A0B0MYF6_GOSAR)
Solyc04g051785.1	8.29647	3.28734	23.8169	-2.03846	0.000467097	-0.691034	0.57839	FAD/NAD(P)-binding oxidoreductase family protein (AHRD V3.3 --* AT3G24200.2)
Solyc04g051790.2	3.83401	0.537367	11.5126	-2.00721	0.00339104	-0.830563	0.512313	Transposon protein, putative, mutator sub-class (AHRD V3.3 *-* Q60DJ3_ORYSJ)
Solyc04g054220.3	34.6482	3.49289	109.544	-3.554	1.36722e-15	-2.0433	9.65131e-05	Cytochrome P450 (AHRD V3.3 *** A0A061DI80_THECC)
Solyc04g054430.2	79.411	415.16	0.262241	2.36481	0.000297097	1.27739	0.174939	Retrovirus-related Pol polyprotein from transposon 17.6 (AHRD V3.3 --* A0A151SX10_CAJCA)
Solyc04g054745.1	2.05641	4.66517	17.9457	-1.61227	0.0231403	0.652925	0.65825	Chaperone DnaJ-domain superfamily protein (AHRD V3.3 --* AT5G64360.7)
Solyc04g054830.3	2.21082	16.1278	10.0104	0.508145	0.660287	2.03181	0.00341013	Type I inositol-1,4,5-trisphosphate 5-phosphatase CVP2 (AHRD V3.3 *** A0A151RRQ5_CAJCA)
Solyc04g055000.3	11.5957	47.5417	5.0301	2.30146	5.19583e-05	1.51579	0.0252185	tetratricopeptide repeat (TPR)-containing protein (AHRD V3.3 *** AT5G65160.1)
Solyc04g056505.1	6.48317	12.527	0	2.5342	5.7669e-05	0.645006	0.63296	P-loop containing nucleoside triphosphate hydrolases superfamily protein (AHRD V3.3 --* AT5G06670.8)
Solyc04g056507.1	12.9605	34.6254	0	2.91987	1.58443e-06	0.942122	0.395302	BZIP transcription factor family protein (AHRD V3.3 --* B9IHM4_POPTR)
Solyc04g056510.1	9.47488	23.8586	0	2.96206	9.40379e-07	0.9132	0.40506	BZIP family transcription factor (AHRD V3.3 *-* A0A0K9PLB3_ZOSMR)
Solyc04g056748.1	14.4057	40.6972	9.61453	1.54207	0.0156896	1.12304	0.170202	BED zinc finger,hAT family dimerization domain, putative (AHRD V3.3 *-* A0A061FD65_THECC)
Solyc04g057783.1	1.2512	4.73983	0	1.51966	0.0362824	0.813335	0.503098	BED zinc finger,hAT family dimerization domain (AHRD V3.3 --* A0A061G8Z6_THECC)
Solyc04g057787.1	1.74759	10.5097	0	1.87845	0.00508115	1.21053	0.190396	BED zinc finger,hAT family dimerization domain, putative (AHRD V3.3 *-* A0A061FD65_THECC)
Solyc04g057860.2	16.6981	1.65803	21.795	-2.02463	0.00093835	-1.69698	0.0135911	60S ribosomal protein L27 (AHRD V3.3 *** A0A0V0HNB9_SOLCH)
Solyc04g057940.3	354.004	487.379	132.043	1.64124	0.000307327	0.406253	0.701712	Transducin/WD40 repeat-like superfamily protein (AHRD V3.3 *** A0A061EZ85_THECC)
Solyc04g058100.3	0.909208	8.23271	7.17601	0.145697	0.928156	1.85192	0.013855	Metallothionein-like protein type 2 (AHRD V3.3 *** MT2X_SOLLC)
Solyc04g063440.2	6.68604	4.40801	41.4506	-2.56105	1.81057e-06	-0.270353	0.877685	F-box protein (AHRD V3.3 *** A0A0P0CKG2_CITMA)
Solyc04g064440.1	2.68681	5.80304	18.0874	-1.45816	0.0450302	0.606866	0.68454	F-box protein (AHRD V3.3 *** A0A0P0CKG2_CITMA)
Solyc04g064600.1	0	8.97563	52.6066	-1.99296	0.00268349	2.3151	0.000641126	Structural maintenance of chromosomes protein (AHRD V3.3 --* V4NTQ4_EUTSA)
Solyc04g064690.3	266.54	699.124	339.206	0.954352	0.0296371	1.27385	0.00156842	Peroxidase (AHRD V3.3 *** K4BT60_SOLLC)
Solyc04g064763.1	10.7804	31.3716	81.9094	-1.25659	0.00813896	1.38398	0.0112888	Zinc finger CCCH domain-containing protein 38 (AHRD V3.3 *** W9QM16_9ROSA)
Solyc04g071060.2	5.77683	18.2728	44.243	-1.04341	0.126244	1.39364	0.0493972	ROP uanine nucleotide exchange factor 10 (AHRD V3.3 --* AT5G19560.5)
Solyc04g071070.2	199.046	74.7475	14.9149	1.98563	1.45121e-07	-1.27871	0.00115675	Extensin (AHRD V3.3 *** Q06446_SOLTU)
Solyc04g071075.1	29.8521	5.25999	3.14005	0.725785	0.391933	-1.7888	0.000335329	Auxin efflux carrier family protein (AHRD V3.3 --* AT1G76530.3)
Solyc04g071900.3	188.177	81.6519	96.1654	-0.187878	0.816556	-1.06927	0.0136846	Peroxidase (AHRD V3.3 *** K4BTH7_SOLLC)
Solyc04g072380.3	46.3895	68.0832	143.133	-1.0731	0.000418271	0.480707	0.389686	electron protein, putative (Protein of unknown function, DUF547) (AHRD V3.3 *-* AT1G43020.1)
Solyc04g072780.3	96.8771	211.771	58.6631	1.46257	0.0144983	0.89805	0.299203	senescence-associated family protein (DUF581) (AHRD V3.3 *** AT1G22160.1)
Solyc04g074740.3	78.6329	122.761	385.722	-1.47891	0.000673949	0.58355	0.473115	Blue copper protein, putative (AHRD V3.3 *** B9RJR1_RICCO)
Solyc04g074810.3	292.795	117.038	97.9228	0.253929	0.745989	-1.17384	0.00635097	basic helix-loop-helix (bHLH) DNA-binding superfamily protein (AHRD V3.3 *** AT1G72210.1)
Solyc04g074850.3	554.123	560.944	261.595	1.03083	0.00236653	0.0193228	0.991201	ripening regulated protein DDTFR18
Solyc04g076965.1	91.9943	52.1613	125.226	-1.08811	0.016668	-0.683442	0.302489	Sucrose transporter (AHRD V3.3 *-* Q9FVJ6_SOLLC),Pfam:PF13347
Solyc04g077030.3	79.0988	99.1562	45.4694	1.0371	0.00429525	0.297706	0.707435	Xylulose kinase, putative (AHRD V3.3 *** A0A061FE36_THECC)
Solyc04g077160.1	63.6769	161.143	254.157	-0.637521	0.143275	1.22983	0.000573151	myb-like protein X (AHRD V3.3 *-* AT4G33740.5)
Solyc04g077280.3	31.2162	55.5791	21.9109	1.11638	0.0220793	0.686768	0.334051	Serine/threonine-protein kinase (AHRD V3.3 *** M1A1I5_SOLTU)
Solyc04g077580.3	595.826	707.1	1807.97	-1.15639	0.0392525	0.205362	0.885481	Phytosulfokines 3, putative (AHRD V3.3 *** A0A061FFM9_THECC)
Solyc04g077745.1	13.6152	19.4277	3.10464	1.71712	0.0101099	0.296546	0.859934	NADH-ubiquinone oxidoreductase-like protein (AHRD V3.3 *-* AT5G67590.1)
Solyc04g078140.3	139.64	125.245	281.787	-1.08934	0.00304136	-0.143105	0.892152	Cytochrome B5 (AHRD V3.3 *** Q9ZSP7_PETHY)
Solyc04g078340.3	23.9541	53.075	145.384	-1.39274	0.000675791	1.04469	0.0523284	Cytochrome P450 (AHRD V3.3 *** C5NM78_TOBAC)
Solyc04g078650.3	34.6482	11.5545	16.6974	-0.322677	0.705099	-1.26788	0.00728764	wuschel related homobox 4
Solyc04g078790.3	19.8285	27.6363	2.92122	1.68138	0.0240199	0.311417	0.868602	basic helix-loop-helix (bHLH) DNA-binding superfamily protein (AHRD V3.3 *** AT3G50330.1)
Solyc04g078930.3	4.06241	10.9609	1.53462	1.68148	0.0218504	0.905932	0.434382	Alpha-amylase (AHRD V3.3 *** K4BUX7_SOLLC)
Solyc04g078940.3	353.785	169.664	289.291	-0.727974	0.0151092	-1.00734	0.000203375	Protein CYPRO4 (AHRD V3.3 *** A0A0B0NUW9_GOSAR)
Solyc04g079070.3	24.9582	45.5749	11.4747	1.66151	0.00268349	0.706959	0.455152	Serine carboxypeptidase, putative (AHRD V3.3 *** B9R6Y4_RICCO)
Solyc04g079360.1	29.7767	69.2369	14.2584	1.5775	0.0149401	0.875455	0.383131	R2R3MYB transcription factor 77
Solyc04g079640.3	453.623	883.699	216.676	1.4472	0.046156	0.706736	0.580098	Cytochrome P450 (AHRD V3.3 *** A0A103YCJ3_CYNCS)
Solyc04g079760.3	4.52563	10.9953	0.270238	2.04649	0.00314197	0.719188	0.610556	Structural constituent of ribosome, putative (AHRD V3.3 *** A0A061EZC6_THECC)
Solyc04g080010.3	111.181	111.49	290.014	-1.30408	0.000233822	-0.0240415	0.989466	Glycosyltransferase (AHRD V3.3 *** K4BV80_SOLLC)
Solyc04g080720.3	18.3348	0	14.4562	-1.78442	0.00924355	-2.02796	0.00242755	Transferase family protein (AHRD V3.3 *-* B9H4E9_POPTR)
Solyc04g080820.2	26.9317	87.846	128.115	-0.539178	0.439393	1.46227	0.00260574	cytokinin oxidase4
Solyc04g081000.3	336.474	427.065	118.161	1.6188	0.000203308	0.302769	0.786929	Deficiens
Solyc04g081600.2	152.748	381.261	230.652	0.640967	0.255607	1.17726	0.00867015	Aldolase superfamily protein (AHRD V3.3 --* AT1G16340.4)
Solyc04g081610.1	26.903	62.092	65.0058	-0.0765963	0.921864	1.16112	0.00155496	Subtilisin-like protease SBT3.8 (AHRD V3.3 --* SBT38_ARATH)
Solyc04g081650.3	41.9759	0	0	0	1	-3.92015	2.55495e-13	Cyclin (AHRD V3.3 *-* G3G857_CAMSI)
Solyc04g081655.1	10.09	0	0	0	1	-2.30692	0.000480471	Cyclin (AHRD V3.3 *-* G3G857_CAMSI)
Solyc04g081660.2	37.7242	0	0	0	1	-3.97238	2.8054e-14	cyclinB2_3
Solyc04g081670.3	23.9208	0	0	0	1	-3.26895	1.47963e-08	Vacuolar-processing enzyme (AHRD V3.3 *-* W9R3H2_9ROSA)
Solyc04g081690.2	11.2468	0	0	0	1	-2.43685	0.000154594	molybdopterin biosynthesis MoaE family protein (AHRD V3.3 --* AT2G43760.3)
Solyc04g081700.3	33.3319	26.0942	2.86182	1.78237	0.012901	-0.283992	0.87949	Ribosomal protein S5/Elongation factor G/III/V family protein (AHRD V3.3 --* AT5G25230.2)
Solyc04g081710.2	114.849	262.894	191.391	0.407987	0.434824	1.09844	0.00173838	squamosa promoter binding protein-like 14 (AHRD V3.3 --* AT1G20980.1)
Solyc04g082030.1	1657.57	1299.21	612.201	1.03709	4.84403e-05	-0.33906	0.492967	ornithine decarboxylase
Solyc04g082430.3	151.319	68.4177	106.711	-0.544726	0.185164	-1.02376	0.00132989	cyclinB2_4
Solyc04g082520.2	4.63923	35.5464	91.2491	-1.34281	0.00495839	2.38602	1.66683e-06	glycosyltransferase family protein (DUF23) (AHRD V3.3 *** AT4G37420.1)
Solyc04g083160.2	135.548	77.9798	233.019	-1.41505	0.000321397	-0.704859	0.247019	Cytochrome P450 (AHRD V3.3 *** A0A0B0P5Q7_GOSAR)
Solyc05g005390.2	0.237995	5.53436	18.8912	-1.63569	0.0291799	1.49163	0.079299	Transcription factor (AHRD V3.3 *-* A0A0H5LIB4_COFCA)
Solyc05g005440.2	0.237995	2.45256	15.0725	-1.99351	0.00407654	0.855179	0.482653	Transcription factor (AHRD V3.3 *-* A0A0H5LIB4_COFCA)
Solyc05g005460.3	90.0729	148.153	461.616	-1.5063	2.80575e-05	0.654346	0.273874	Cysteine/Histidine-rich C1 domain family protein (AHRD V3.3 --* AT2G44370.1)
Solyc05g005560.4	9019.83	13541.3	5664.65	1.13691	0.00887468	0.531146	0.478262	polygalacturonase isoenzyme 1 beta subunit
Solyc05g005570.3	145.442	187.767	52.4307	1.6809	1.63067e-06	0.327192	0.701712	BURP domain-containing protein (Fragment) (AHRD V1 *--- Q94IC5_9ROSI)
Solyc05g005580.3	70.4138	30.33	55.8942	-0.722296	0.0534822	-1.03892	0.00158105	DUF936 family protein (AHRD V3.3 *** G7K1E3_MEDTR)
Solyc05g005710.3	4528.67	6360.38	2627.22	1.16051	0.00329297	0.446657	0.554299	spermidine synthase
Solyc05g005980.3	48.7134	90.9392	36.0281	1.10049	0.0491339	0.742563	0.348706	Major facilitator superfamily protein (AHRD V3.3 *** AT1G52190.1)
Solyc05g005990.3	37.6974	42.6916	13.4515	1.28056	0.0434382	0.126369	0.943435	Major facilitator superfamily protein (AHRD V3.3 *-* AT1G52190.1)
Solyc05g006290.1	1.21038	4.27711	21.568	-1.93518	0.00579012	0.748437	0.587878	F-box protein, putative (AHRD V3.3 *-* A2Q1T0_MEDTR)
Solyc05g006330.1	25.9095	39.0666	9.85394	1.54748	0.00907527	0.445184	0.726742	C3H4 type zinc finger protein (DUF23) (AHRD V3.3 --* AT5G40720.3)
Solyc05g007040.1	71.9485	108.174	649.814	-2.03703	0.000259177	0.439807	0.749675	Disease resistance protein (TIR-NBS-LRR class) family (AHRD V3.3 --* AT5G36930.4)
Solyc05g007360.1	0.475991	2.60188	15.5102	-1.84826	0.00959722	0.712117	0.597872	F-box domain-containing protein (AHRD V3.3 *** A4UV28_SOLTU)
Solyc05g007490.3	1831.23	1977.75	933.372	1.0534	1.36982e-08	0.105026	0.852193	S-adenosyl-L-methionine-dependent methyltransferases superfamily protein (AHRD V3.3 *** AT1G26850.2)
Solyc05g007760.1	46.1917	20.4348	59.9878	-1.33784	2.13367e-05	-1.00212	0.00658856	SET domain-containing family protein (AHRD V3.3 *** B9HI95_POPTR)
Solyc05g007770.3	2.33522	14.1333	1.01013	1.59264	0.0391696	1.25061	0.199841	NAC domain TF
Solyc05g009320.3	371.527	512.805	1267.03	-1.22038	0.000227165	0.438256	0.489296	LOB domain-containing protein, putative (AHRD V3.3 *** B9T058_RICCO)
Solyc05g009590.3	2.6664	20.1202	23.6031	-0.246486	0.8445	2.16281	0.000750989	aluminum activated malate transporter family protein (AHRD V3.3 *** AT1G18420.1)
Solyc05g009730.1	2.09722	5.10037	0	1.52963	0.0457217	0.585944	0.704911	Serine/Threonine-kinase ATM-like protein (AHRD V3.3 --* AT3G48190.3)
Solyc05g010270.1	128.051	192.017	87.4738	1.02954	0.00223311	0.51349	0.334338	piezo-type mechanosensitive ion channel component (AHRD V3.3 --* AT2G48060.3)
Solyc05g010513.1	5.0648	22.2798	119.702	-2.3595	2.66897e-08	1.69156	0.00357526	Nodule Cysteine-Rich (NCR) secreted peptide (AHRD V3.3 -** G7IZI9_MEDTR)
Solyc05g010565.1	14.9711	95.8878	120.216	-0.297524	0.803031	1.983	0.00110063	Nodule Cysteine-Rich (NCR) secreted peptide (AHRD V3.3 -** A7KHC0_MEDTR)
Solyc05g010580.3	94.3281	338.946	666.496	-0.809451	0.330798	1.45265	0.0326449	Nodule Cysteine-Rich (NCR) secreted peptide (AHRD V3.3 --* A7KH83_MEDTR)
Solyc05g010585.1	31.5039	101.374	92.0815	0.0660499	0.962083	1.35407	0.0372427	Defensin-like (DEFL) family protein (AHRD V3.3 -** AT2G04046.1)
Solyc05g011840.3	0	5.19102	0	1.22467	0.0404093	1.20767	0.0575561	AGC (cAMP-dependent, cGMP-dependent and protein kinase C) kinase family protein (AHRD V3.3 --* AT4G14350.4)
Solyc05g011870.1	3.70197	12.4524	83.6715	-2.5462	1.3304e-07	1.29373	0.0972929	Sulfotransferase (AHRD V3.3 *** K4BXR0_SOLLC)
Solyc05g011900.1	4.07965	19.7022	55.0472	-1.36095	0.0279792	1.86549	0.00366602	Sulfotransferase (AHRD V3.3 *** K4BXR3_SOLLC)
Solyc05g012176.1	56.9636	265.383	472.908	-0.739324	0.344157	1.86178	0.000673888	low-molecular-weight cysteine-rich 35 (AHRD V3.3 -** AT2G22121.1)
Solyc05g012530.1	33.6441	27.9809	71.5741	-1.13505	0.0423103	-0.190137	0.897076	POZ/BTB containin G-protein 1 (AHRD V3.3 --* AT3G61600.2)
Solyc05g012540.3	0.713986	3.33327	20.4327	-2.04087	0.00222865	0.924653	0.441745	Heparanase, putative (AHRD V3.3 *** B9RCW6_RICCO)
Solyc05g013930.2	6.88322	18.7814	69.1066	-1.45061	0.0239862	1.07733	0.22681	RNA-binding family protein (AHRD V3.3 *** B9HLD5_POPTR)
Solyc05g014040.1	1.60279	3.58475	20.3763	-1.73796	0.017795	0.675802	0.643155	WRKY transcription factor 70
Solyc05g014150.3	87.4361	30.9766	68.4786	-0.909267	0.110362	-1.22732	0.0179535	NAD(P)-binding Rossmann-fold superfamily protein (AHRD V3.3 *-* AT3G55290.2)
Solyc05g014190.3	38.8122	9.8333	4.14561	0.900592	0.303107	-1.47346	0.0332393	CAAX amino terminal protease family protein (AHRD V3.3 *** AT3G26085.4)
Solyc05g014270.3	94.1381	33.373	66.4946	-0.770699	0.160004	-1.22521	0.00765319	TPX2 (Targeting protein for Xklp2) family protein, putative (AHRD V3.3 *** A0A072U7R9_MEDTR)
Solyc05g014560.3	204.422	78.2175	56.9224	0.401786	0.482026	-1.34004	5.21314e-05	NAD(P)-binding Rossmann-fold superfamily protein (AHRD V3.3 *** AT1G24360.1)
Solyc05g015410.3	9.54198	0	0	0	1	-2.24148	0.000707768	Transposon protein, putative, CACTA, En/Spm sub-class (AHRD V3.3 --* Q2R0Q5_ORYSJ)
Solyc05g015800.3	16.8609	17.322	2.04768	1.64631	0.0301132	0.087979	0.971701	Alcohol acyl transferase (AHRD V3.3 *** Q6QLX4_SOLLC)
Solyc05g016250.3	73.3748	174.398	141.292	0.251252	0.452924	1.172	8.65783e-09	OTU domain-containing (AHRD V3.3 *** A0A0B0PSP5_GOSAR)
Solyc05g018370.1	65.5527	449.485	857.993	-0.839101	0.206422	2.41441	1.52106e-07	Leguminosin group485 secreted peptide (AHRD V3.3 --* A0A072UFM0_MEDTR)
Solyc05g021190.2	1.1268	13.5799	1.74203	1.68814	0.0245058	1.91086	0.00968041	Photosystem II D2 protein (AHRD V3.3 *-* PSBD_PLETE)
Solyc05g021500.2	12.7117	1.43528	0	0.850198	0.409522	-2.05039	0.0029178	Cystathionine beta-lyase (AHRD V3.3 *-* Q9MT31_SOLTU)
Solyc05g021535.1	75.8515	194.656	158.392	0.248759	0.755792	1.19537	0.00747825	calmodulin-binding transcription activator (AHRD V3.3 --* AT3G16940.3)
Solyc05g021540.2	13.5169	47.019	40.1131	0.119486	0.923658	1.3535	0.0330307	Alcohol dehydrogenase (AHRD V3.3 *-* Q4LAW8_CAPCH)
Solyc05g024020.1	0.475991	1.40655	8.02213	-1.56344	0.0366857	0.291647	0.872428	DnaK family protein (AHRD V3.3 *-* A0A072UMK6_MEDTR)
Solyc05g024230.2	82.3174	118.049	18.7884	1.92658	0.00148868	0.388674	0.798756	ATP-dependent 6-phosphofructokinase (AHRD V3.3 *-* A0A0V0IM90_SOLCH)
Solyc05g025810.3	59.6671	23.4695	23.9202	0.0167448	0.993195	-1.19146	0.00815935	Adipocyte plasma membrane-associated protein, putative (AHRD V3.3 *** B9RR90_RICCO)
Solyc05g026520.1	0	0.851982	9.1997	-1.96106	0.00382032	0.555611	0.698308	Serine/threonine protein phosphatase 7 long form isogeny (AHRD V3.3 *** A0A151SGZ7_CAJCA)
Solyc05g032620.1	15.1489	0	0	0	1	-2.72381	1.3094e-05	multimeric translocon complex in the outer envelope membrane 132 (AHRD V3.3 --* AT2G16640.3)
Solyc05g032680.3	62.2346	132.924	53.6682	1.15395	0.00959722	0.95224	0.067033	3-hydroxyisobutyryl-CoA hydrolase-like protein (AHRD V3.3 *-* A0A072TX02_MEDTR)
Solyc05g032710.3	102.004	109.847	52.1742	1.01456	0.0110955	0.11393	0.920008	3-hydroxyisobutyryl-CoA hydrolase-like protein (AHRD V3.3 *** A0A072TX02_MEDTR)
Solyc05g040055.1	1.79801	3.91657	13.6973	-1.51604	0.0439003	0.663559	0.654389	disease resistance protein (TIR-NBS-LRR class) (AHRD V3.3 --* AT1G27180.8)
Solyc05g040100.3	28.9001	92.6411	60.9529	0.496728	0.449418	1.4342	0.00113121	Membrin (AHRD V3.3 *** A0A0V0HLU2_SOLCH)
Solyc05g041430.3	62.3234	0	0.270238	0.296163	0.834294	-4.61845	1.66367e-21	PTB domain engulfment adapter (AHRD V3.3 *** AT2G04790.2)
Solyc05g041540.3	124.786	33.3408	46.5888	-0.388191	0.672516	-1.6133	0.0016078	Carboxypeptidase (AHRD V3.3 *** K4C0D5_SOLLC)
Solyc05g045880.1	1.81842	13.5846	35.626	-1.2408	0.069681	2.11288	0.00124312	WRKY transcription factor 66
Solyc05g045927.1	6.73077	30.2623	64.8036	-1.08708	0.0567225	1.76875	0.00156842	WRKY family transcription factor (AHRD V3.3 *-* AT4G01250.1)
Solyc05g045950.2	8.67163	0.851982	21.7852	-2.57422	3.87018e-06	-1.45735	0.0556118	Protein phosphatase 2A regulatory subunit A (AHRD V3.3 *-* C0L8B0_BETPN)
Solyc05g047490.2	3.73002	19.2268	89.2184	-2.00685	0.000314327	1.77422	0.00859514	lipid-binding serum glycoprotein family protein (AHRD V3.3 --* AT3G20270.3)
Solyc05g047510.2	6.43528	45.1774	164.206	-1.7872	0.00013883	2.37745	3.36231e-06	Sulfotransferase (AHRD V3.3 *** K4C0Y5_SOLLC)
Solyc05g050050.1	2.55281	10.257	40.9085	-1.94925	0.000226419	1.4094	0.0689143	WRKY transcription factor 63
Solyc05g050060.1	4.37122	13.9164	44.5212	-1.57856	0.00273369	1.38506	0.050979	WRKY transcription factor 64
Solyc05g051580.3	37.5845	28.044	85.2982	-1.42747	0.000427179	-0.36126	0.714107	Phototropic-responsive NPH3 family protein (AHRD V3.3 *** AT5G10250.2)
Solyc05g051640.3	36.8494	32.847	69.5783	-1.0261	0.00302903	-0.139016	0.892595	Non-specific serine/threonine protein kinase (AHRD V3.3 *** K4C1J5_SOLLC)
Solyc05g051750.3	242.303	675.121	695.023	-0.0410445	0.97485	1.25641	0.0250042	TOMPRORNA prosystemin
Solyc05g051960.1	0	0	2.979	-1.04846	0.0439003	0	NA	Major facilitator superfamily transporter (AHRD V3.3 *-* A0A0K0KFR2_CARHR)
Solyc05g052010.2	82.7414	34.156	142.308	-1.80288	8.43926e-07	-1.0891	0.0168729	RNA-binding family protein (AHRD V3.3 --* A0A061F8S2_THECC)
Solyc05g052530.2	70.3205	274.68	387.106	-0.439606	0.644801	1.64628	0.00341564	Endoglucanase (AHRD V3.3 *** M1CLA9_SOLTU)
Solyc05g053000.1	4.93844	2.74997	16.2741	-1.74139	0.00568837	-0.306516	0.860308	AT hook motif DNA-binding family protein (AHRD V3.3 *** A0A072V017_MEDTR)
Solyc05g053110.2	0.929615	4.21398	0	1.20167	0.0403105	0.795751	0.348706	Oligopeptide transporter, putative (AHRD V3.3 *** B9T1I2_RICCO)
Solyc05g053350.3	28.2894	5.79735	18.2932	-0.93025	0.143454	-1.45048	0.00638454	Desiccation-related protein PCC13-62 (AHRD V3.3 *** A0A0B2QYX9_GLYSO),Pfam:PF13668
Solyc05g053460.1	3.33762	22.777	42.9807	-0.901511	0.292615	1.96437	0.00366002	Plant self-incompatibility protein S1 family (AHRD V3.3 *** AT3G17080.1)
Solyc05g053550.3	165.1	868.158	406.789	0.895974	0.2261	1.93049	0.000459099	chalcone synthase 2
Solyc05g054090.3	17758	14189.4	42217.5	-1.31691	0.0200881	-0.267727	0.845196	UDP-3-O-acyl N-acetylglycosamine deacetylase family protein (AHRD V3.3 --* AT1G25210.2)
Solyc05g055100.2	14.2271	37.472	112.341	-1.38429	0.0129008	1.13624	0.108875	Ubiquitin carboxyl-terminal hydrolase 12 (AHRD V3.3 *-* W9RMK9_9ROSA)
Solyc05g055590.2	1.95242	14.0829	31.3386	-1.09213	0.153671	2.02213	0.00288014	Lysine-specific histone demethylase 1-like protein (AHRD V3.3 *** A0A0B0PVB3_GOSAR)
Solyc05g056390.2	135.988	258.364	104.796	1.11643	0.0330968	0.796503	0.257013	10 kDa chaperonin (AHRD V3.3 *** CH10_BRANA)
Solyc06g005817.1	3.03644	13.9221	17.7897	-0.450706	0.693171	1.61873	0.0337539	Copper transporter (AHRD V3.3 *** E9LK44_VITVI)
Solyc06g008265.1	13.1213	19.6965	4.01654	1.79643	0.000985676	0.602841	0.553985	Leucine-rich repeat receptor-like protein kinase family protein, putative (AHRD V3.3 *** A0A061GI31_THECC)
Solyc06g008380.2	14.9557	0.583298	5.96142	-1.18906	0.158858	-2.19349	0.000804894	Mi1.4
Solyc06g008450.3	49.7118	66.2989	22.1667	1.37962	0.00165952	0.349248	0.724012	Mi1.6
Solyc06g008770.2	87.6255	33.8541	74.5958	-0.969882	0.00645294	-1.19856	0.000382924	CNL4
Solyc06g008780.2	63.7595	119.379	40.7884	1.41811	5.36254e-05	0.833588	0.0636445	Transport inhibitor response 1 (AHRD V3.3 *** C7E4R3_TOBAC)
Solyc06g008800.2	21.2513	0.268684	17.8829	-2.09395	0.000786682	-2.29924	0.000186871	CNL6
Solyc06g008803.1	96.757	33.9905	123.82	-1.49279	0.00722169	-1.19687	0.0690975	Transport inhibitor response 1-like protein (AHRD V3.3 *-* A0A097F6G5_9ROSA)
Solyc06g008810.3	61.6915	16.198	74.8978	-1.59273	0.00638267	-1.36669	0.0388522	Transport inhibitor response 1 (AHRD V3.3 *-* C7E4R3_TOBAC)
Solyc06g008820.3	30.9106	65.6653	60.1168	0.159265	0.811551	1.05072	0.00400195	Na+/H+ antiporter 1
Solyc06g008920.3	210.14	116.837	260.771	-1.06507	0.0031406	-0.775605	0.0838155	AMP dependent ligase, putative (AHRD V3.3 *** B9R8M5_RICCO)
Solyc06g009040.3	22.0074	8.59895	150.794	-3.68285	4.29112e-17	-1.13273	0.11664	Glutathione S-transferase (AHRD V3.3 *** A5YWI8_SOLCO)
Solyc06g009130.3	257.534	125.523	294.25	-1.16297	0.000442316	-0.984116	0.00695596	Magnesium/proton exchanger family member (AHRD V3.3 *** K4C3U3_SOLLC)
Solyc06g009140.3	33.0319	90.7875	19.4175	1.58277	0.0198974	1.05775	0.258931	Late embryogenesis abundant protein (AHRD V3.3 *** E3W6T3_SESPO)
Solyc06g009600.1	15.5044	17.5975	56.8626	-1.46696	0.00519797	0.132693	0.937409	HIT zinc finger,PAPA-1-like conserved region, putative (AHRD V3.3 *-* A0A061F305_THECC)
Solyc06g010033.1	7.17163	26.3297	4.85809	1.63863	0.0212351	1.31114	0.131177	MLO-like protein (AHRD V3.3 *** K4C430_SOLLC)
Solyc06g011350.3	191.828	471.954	126.666	1.76037	7.9785e-08	1.2125	0.00102505	plasma membrane intrinsic protein 2.4
Solyc06g011490.3	22.72	65.0082	17.7943	1.38587	0.034789	1.1203	0.165478	Unknown protein (AHRD V3.3 )
Solyc06g011540.3	0.713986	15.797	0	1.77487	0.00429525	1.53766	0.0260473	Myosin (AHRD V3.3 *-* W5ZT55_MAIZE)
Solyc06g018050.3	212.15	0	210.618	-1.64974	0.0298727	-1.6553	0.0397487	mitochondrial calcium uniporter complex protein-like
Solyc06g024210.2	238.87	1095.11	155.792	1.87516	0.00580514	1.50146	0.0597145	Senescence-associated protein (AHRD V3.3 *-* A0A072THV8_MEDTR)
Solyc06g024230.1	144.961	518.476	130.917	1.53511	0.0145153	1.42716	0.0375333	Senescence-associated protein, putative (AHRD V3.3 *-* A0A072THY4_MEDTR)
Solyc06g024245.1	178.264	577.458	184.436	1.38505	0.00961288	1.42684	0.00923936	Class II aaRS and biotin synthetases superfamily protein (AHRD V3.3 --* AT3G44740.5)
Solyc06g024380.1	38.0176	120.711	26.0177	1.53249	0.030355	1.17863	0.188738	DNA polymerase epsilon catalytic subunit (AHRD V3.3 --* AT1G08260.2)
Solyc06g034100.3	242.117	443.635	209.423	1.03238	0.000132308	0.837437	0.00498405	ubiquinol-cytochrome C chaperone family protein (AHRD V3.3 *** AT5G51220.1)
Solyc06g034180.2	0.909208	0.823257	6.98459	-1.79345	0.00799007	-0.121043	0.955153	2-phosphoglycerate kinase (AHRD V3.3 *** A0A0B2RDC0_GLYSO)
Solyc06g034350.2	0.475991	9.91933	9.74475	-0.207779	0.889859	1.7367	0.022927	DNA-directed RNA polymerase subunit beta (AHRD V3.3 --* RPOB_PHAAO)
Solyc06g034390.1	276.69	304.996	659.415	-1.06545	0.00108637	0.114765	0.907727	Phosphate-responsive 1 family protein (AHRD V3.3 *** G7JP91_MEDTR)
Solyc06g035580.3	2693.32	17704.7	2057.19	2.81678	9.90269e-15	2.46733	3.64538e-11	Glucose-methanol-choline (GMC) oxidoreductase family protein (AHRD V3.3 *** AT5G51950.3)
Solyc06g035610.3	31.5121	15.8718	42.6357	-1.15083	0.0257229	-0.765392	0.30301	RNA-binding family protein (AHRD V3.3 *** A0A061F5T2_THECC)
Solyc06g035860.2	17.5909	13.9508	30.113	-1.03562	0.0435762	-0.331844	0.771805	multidrug resistance-associated protein 3 (AHRD V3.3 --* AT3G13080.4)
Solyc06g036110.1	21.6297	89.1252	24.1402	1.36253	0.0581781	1.46875	0.048807	Calcium-dependent lipid-binding (CaLB domain) family protein (AHRD V3.3 *** AT5G23950.2)
Solyc06g036130.3	199.864	311.442	126.166	1.18846	0.00226464	0.585965	0.346592	Protein DETOXIFICATION (AHRD V3.3 *** K4C4Y2_SOLLC)
Solyc06g036290.3	435.036	1266.31	1198.49	0.072864	0.94218	1.39966	0.000605932	heat shock protein 90
Solyc06g036463.1	52.6739	0.268684	59.1942	-2.6717	8.80897e-06	-2.548	3.64625e-05	vacuole protein (AHRD V3.3 *-* AT4G33625.2)
Solyc06g036467.1	23.0805	0	23.7605	-2.00785	0.00325359	-1.98105	0.00517809	Protein kinase, putative (AHRD V3.3 *-* Q1EP57_MUSBA)
Solyc06g048637.1	127.56	27.6386	157.755	-2.00204	8.94534e-05	-1.7456	0.00137163	Exosome complex exonuclease RRP44 (AHRD V3.3 *-* A0A068EX93_COCNU)
Solyc06g050250.1	144.982	97.3512	214.16	-1.01608	0.0427005	-0.513461	0.553101	Adenine/guanine permease AZG1 (AHRD V3.3 *** AZG1_ARATH)
Solyc06g050430.3	24.0038	83.1679	54.9805	0.456537	0.623877	1.43032	0.0173773	LOB domain-containing protein, putative (AHRD V3.3 *** B9S4B8_RICCO)
Solyc06g050440.3	25.5165	31.3083	12.962	1.10814	0.0132555	0.247085	0.811918	Peroxidase (AHRD V3.3 *** K4C5I8_SOLLC)
Solyc06g050500.2	38.7111	4.1278	39.0011	-2.07117	0.000504786	-2.06368	0.000712653	Abscisic acid receptor (AHRD V3.3 *** G7KT83_MEDTR)
Solyc06g050760.1	104.758	205.843	87.6833	1.07676	0.0218136	0.8541	0.1395	Wound-induced protein 1 (AHRD V3.3 *** WUN1_SOLTU)
Solyc06g050890.1	12.496	0.268684	4.40785	-0.864488	0.367987	-1.99169	0.0025575	Ethylene receptor 3 (AHRD V3.3 --* ETR3_ORYSJ)
Solyc06g051190.2	98.034	298.456	80.6893	1.67402	3.71679e-05	1.42825	0.00102096	RNA-dependent RNA polymerase (AHRD V3.3 *** K4C5R0_SOLLC)
Solyc06g051350.3	20.5361	10.1491	27.7981	-1.14833	0.0316978	-0.751915	0.343348	trichome birefringence-like protein (DUF828) (AHRD V3.3 *** AT3G55990.1)
Solyc06g051410.3	110.11	45.3797	107.458	-1.18257	0.000153872	-1.20864	0.000139026	Phosphoribosylanthranilate isomerase (AHRD V3.3 *** F1BPW4_SOLPN)
Solyc06g051560.3	0.258402	0.537367	18.1132	-2.64178	1.95339e-05	0.404351	0.819756	Flavoprotein wrbA (AHRD V3.3 *-* A0A1D1ZBK1_9ARAE)
Solyc06g051770.1	11.3017	58.158	91.1834	-0.561548	0.613146	1.73603	0.0163352	B3 domain protein (AHRD V3.3 *** AT5G26805.1)
Solyc06g051940.3	389.595	1172.64	462.44	1.1617	0.0316493	1.37389	0.00875165	Protein phosphatase 2c, putative (AHRD V3.3 *** B9RIK1_RICCO)
Solyc06g051960.3	104.461	261.058	200.879	0.327185	0.58578	1.20239	0.0008109	Pectinesterase (AHRD V3.3 *** K4C5Y2_SOLLC)
Solyc06g053810.3	139.115	231.958	84.3484	1.31052	0.000482482	0.654656	0.250931	P-loop containing nucleoside triphosphate hydrolases superfamily protein (AHRD V3.3 *** AT1G04280.2)
Solyc06g054240.3	11.3437	35.2938	13.9836	1.09494	0.0992107	1.35406	0.0380686	5'-nucleotidase surE (AHRD V3.3 *** W9QLZ8_9ROSA)
Solyc06g059730.2	33.2842	9.61054	12.2799	-0.157196	0.901075	-1.31051	0.0481675	SlPIN6
Solyc06g059840.3	294.034	32.538	280.718	-1.51957	0.0493465	-1.56093	0.0568178	branched chain alpha-keto acid dehydrogenase E1-alpha subunit
Solyc06g059885.1	2.97838	29.2324	47.1431	-0.550264	0.608345	2.09455	0.00137163	Germacrene synthase (AHRD V3.3 *** G1JUH6_SOLLC)
Solyc06g059930.3	46.8707	157.394	347.206	-1.02978	0.0587939	1.54346	0.00162095	sesquiterpene synthase 1
Solyc06g060610.2	65.4803	181.355	90.911	0.938165	0.00393135	1.38063	4.48055e-06	Flavin-containing monooxygenase (AHRD V3.3 *** K4C6P1_SOLLC)
Solyc06g060620.3	286.606	487.175	152.473	1.51175	9.52474e-05	0.693387	0.252065	Nitrate transporter (AHRD V3.3 *** Q852P7_TOBAC)
Solyc06g061030.3	294.231	273.059	125.102	1.01745	0.0350942	-0.0792831	0.957107	Two-component response regulator-like protein (AHRD V3.3 *** W9RZ29_9ROSA)
Solyc06g061040.3	14.8128	29.4619	85.7089	-1.51266	0.00013883	0.753474	0.278453	Ribose-phosphate pyrophosphokinase (AHRD V3.3 *** G7JHM7_MEDTR)
Solyc06g061230.3	116.141	7.16367	64.188	-1.99785	0.00074208	-2.66838	1.17204e-06	Metallocarboxypeptidase inhibitor (AHRD V3.3 -** M1D4V9_SOLTU)
Solyc06g062370.3	1452.23	292.521	2871.18	-2.41956	2.91363e-06	-1.65745	0.00597449	Acid phosphatase-like protein 1 (AHRD V3.3 *** V9MHL3_9ROSA)
Solyc06g062390.3	0.671213	0.851982	8.07192	-1.80839	0.00960461	0.187862	0.925167	Acid phosphatase-like protein 1 (AHRD V3.3 *** V9MHL3_9ROSA)
Solyc06g062820.3	2.09722	10.5085	7.25321	0.385343	0.750021	1.56798	0.0429156	protein kinase family protein (AHRD V3.3 *-* AT5G26150.2)
Solyc06g062920.3	19.6873	53.8593	13.9367	1.64909	0.000428204	1.22786	0.0230094	auxin-regulated dual specificity cytosolic kinase
Solyc06g063080.1	9.85648	34.6576	30.7791	0.0981809	0.938381	1.53001	0.00967348	RING/U-box superfamily protein (AHRD V3.3 *-* AT3G14250.1)
Solyc06g063210.3	7.22325	27.4251	9.11242	1.23715	0.0788081	1.47868	0.0340779	glutamate receptor-like 2.5
Solyc06g063230.3	183.278	424.371	169.618	1.19569	0.00401473	1.09598	0.0146588	WD repeat-containing protein 49 isoform 1 (AHRD V3.3 *** A0A061G8I2_THECC)
Solyc06g063330.3	38.5778	208.097	100.081	0.831088	0.318143	1.85772	0.00219531	vacuolar ATP synthase subunit A (AHRD V3.3 *** AT1G78900.2)
Solyc06g064500.2	222.085	87.951	310.132	-1.59642	0.000310786	-1.16382	0.026663	O-methyltransferase (AHRD V3.3 *** F6M2M1_VITPS)
Solyc06g064520.3	120.347	98.0587	356.625	-1.70777	5.14627e-07	-0.247643	0.797695	(1-4)-beta-mannan endohydrolase precursor
Solyc06g064720.1	2.61403	3.91657	19.7535	-1.74949	0.013385	0.350694	0.844194	Disease resistance protein (NBS-LRR class) family (AHRD V3.3 *-* AT5G40060.1)
Solyc06g064820.3	61.5516	13.2067	22.3211	-0.517472	0.561397	-1.69835	0.00134477	GDSL esterase/lipase (AHRD V3.3 *** W9S0Q7_9ROSA)
Solyc06g064895.1	9.7276	8.0903	0.262241	1.79905	0.0141104	-0.315174	0.866205	Aldehyde dehydrogenase, putative (AHRD V3.3 *-* B9SH74_RICCO)
Solyc06g065970.1	1110.54	300.21	416.647	-0.366423	0.707545	-1.52548	0.00614365	14 kDa proline-rich protein DC2.15, putative (AHRD V3.3 *** B9RP24_RICCO)
Solyc06g066830.3	11.3769	2.22981	2.81499	-0.30409	0.828716	-1.60947	0.0468223	2-oxoglutarate-dependent dioxygenase-related family protein (AHRD V3.3 *** B9GL08_POPTR)
Solyc06g068110.3	0.412811	10.5486	2.2391	1.10785	0.202986	1.83997	0.00846375	cytochrome P450 family protein (AHRD V3.3 *** AT3G15760.1)
Solyc06g068240.3	628.452	75.4263	490.594	-2.13131	1.33707e-05	-2.42876	3.42434e-07	Pyrophosphate-energized vacuolar membrane proton pump (AHRD V3.3 *** AVP_VIGRR)
Solyc06g068855.1	34.0357	12.7383	35.2717	-1.2601	0.00679334	-1.22299	0.013785	DCD (Development and Cell Death) domain protein (AHRD V3.3 *-* AT5G61910.4)
Solyc06g069070.1	22.6908	27.1161	0	2.56325	5.30328e-05	0.163113	0.938648	Lipid transfer protein (AHRD V3.3 *** S4TID2_GOSHI)
Solyc06g069190.3	314.199	111.835	147.452	-0.338044	0.519745	-1.37295	3.36231e-06	Eukaryotic aspartyl protease family protein (AHRD V3.3 *** AT1G49050.1)
Solyc06g069400.3	17.3401	32.6288	78.6574	-1.14927	0.0101935	0.871199	0.168545	Isoaspartyl peptidase/L-asparaginase (AHRD V3.3 *** ASPG_LUPLU)
Solyc06g071060.1	34.363	29.7984	65.0647	-1.04266	0.00579012	-0.190701	0.851664	NAD(P)-binding Rossmann-fold superfamily protein (AHRD V3.3 *** AT3G03980.1),Pfam:PF13561
Solyc06g071250.4	131.277	29.4621	40.9844	-0.348282	0.532778	-1.9596	8.73353e-13	Disease resistance protein (TIR-NBS-LRR class) family (AHRD V3.3 --* AT5G40910.9)
Solyc06g071320.3	35.6098	43.5425	16.9082	1.22548	0.0111259	0.291962	0.790672	D-ribose-binding periplasmic protein (AHRD V3.3 *** AT1G60010.1)
Solyc06g071620.3	9.16802	2.4985	23.6851	-1.77247	0.0131627	-0.858475	0.483363	U5 small nuclear ribonucleoprotein helicase (AHRD V3.3 *** AT1G20960.2)
Solyc06g072260.2	0	5.5746	0.767308	1.31022	0.104398	1.70812	0.0191351	E3 ubiquitin-protein ligase RING1 (AHRD V3.3 *** RING1_GOSHI)
Solyc06g072270.3	0.516804	25.2135	1.49921	2.864	4.82116e-07	3.25575	9.99745e-09	RING/U-box superfamily protein (AHRD V3.3 *** AT3G19950.3)
Solyc06g072290.3	16.8641	3.04738	6.42812	-0.292819	0.79836	-1.39779	0.0249976	Kinase interacting (KIP1-like) family protein (AHRD V3.3 *** A0A072UM28_MEDTR)
Solyc06g072510.3	0.475991	15.277	4.61185	1.17955	0.15692	2.25973	0.00071314	Phosphate carrier, mitochondrial (AHRD V3.3 *** A0A0B0NBL8_GOSAR)
Solyc06g072540.1	6.10409	63.9691	5.29234	2.3764	0.000207062	2.28541	0.000573151	ATP synthase subunit alpha, chloroplastic (AHRD V3.3 *-* ATPA_NICTO)
Solyc06g072810.3	233.513	121.277	260.368	-1.03944	5.59955e-05	-0.889405	0.00138555	aspartic/glutamic acid-rich protein (AHRD V3.3 *-* AT5G17160.1)
Solyc06g072845.1	1417.5	3138.43	1937.17	0.63092	0.281029	1.03886	0.0347827	Hydrogen peroxide-induced 1 (AHRD V3.3 *** B8Y3H9_TOBAC)
Solyc06g072940.2	1.71442	9.08469	16.8488	-0.679802	0.500028	1.63227	0.0351973	auxin canalization protein (DUF828) (AHRD V3.3 *-* AT5G57770.1)
Solyc06g073350.3	33.0474	17.0498	41.5388	-1.22125	0.00633068	-0.904072	0.114814	Calcium-dependent protein kinase, putative (AHRD V3.3 *** B9T5K7_RICCO)
Solyc06g073580.3	0	13.7797	0	2.28198	0.000102437	2.25393	0.000141481	1-aminocyclopropane-1-carboxylate oxidase1
Solyc06g073820.2	30.9922	35.7462	76.3803	-1.00233	0.0233545	0.193098	0.869141	Ubiquitin carboxyl-terminal hydrolase 12-like protein (AHRD V3.3 *** A0A0B0PTR8_GOSAR)
Solyc06g073910.3	969.498	1092.08	502.306	1.04924	0.00166971	0.160181	0.860305	Strictosidine synthase, putative (AHRD V3.3 *** B9RJ21_RICCO)
Solyc06g074030.1	40.2438	72.9158	21.2898	1.37885	0.0235291	0.653069	0.535986	Polynucleotidyl transferase, ribonuclease H-like superfamily protein (AHRD V3.3 *** AT3G44260.1)
Solyc06g074040.1	64.8009	29.4504	56.5362	-0.910528	0.0594314	-1.10479	0.0170819	Late embryogenesis abundant (LEA) hydroxyproline-rich glycoprotein family (AHRD V3.3 *** AT3G44220.1)
Solyc06g074260.3	1732.46	3871.18	1554.91	1.15447	0.0309611	1.01853	0.0988154	pollen proteins Ole e I-like
Solyc06g074600.1	0.650806	5.10037	0	1.36429	0.0408082	1.03532	0.235401	DNA-directed RNA polymerase subunit beta'' (AHRD V3.3 *-* RPOC2_SOLLC)
Solyc06g075150.3	146.148	93.9034	231.904	-1.21248	1.22494e-06	-0.569076	0.126507	Auxin Response Factor 10B
Solyc06g075310.3	71.1886	89.3826	21.3928	1.61931	0.00367098	0.25861	0.860305	Adenylate kinase isoenzyme 6 homolog (AHRD V3.3 *** M1ABZ6_SOLTU)
Solyc06g075490.1	3.87483	60.6407	101.82	-0.769292	0.08802	3.49511	1.06236e-16	Major facilitator superfamily protein (AHRD V3.3 *** AT3G45660.2)
Solyc06g075520.3	4.86762	33.2062	15.8044	0.800032	0.287241	2.08272	0.000196387	Dehydroascorbate reductase (AHRD V3.3 *-* Q1G0W3_SOLLC),Pfam:PF13410
Solyc06g075640.2	33.2516	12.7842	27.9545	-0.920637	0.0715199	-1.16118	0.0156054	Tetratricopeptide repeat (TPR)-like superfamily protein (AHRD V3.3 *-* AT4G20900.2)
Solyc06g075650.3	24.7817	2.1954	32.3361	-2.02864	0.00313999	-1.74134	0.0229489	tonoplast intrinsic protein 1.2
Solyc06g075700.2	0.237995	0	22.9541	-3.23908	2.52027e-08	0.106865	0.964856	Protein yippee-like (AHRD V3.3 *** K4C9V4_SOLLC)
Solyc06g075710.1	0	0	166.278	-5.34151	8.16813e-29	0	1	MEI2-like 2 (AHRD V3.3 --* AT2G42890.3)
Solyc06g076160.3	71.6696	25.4535	40.2148	-0.666678	0.355509	-1.41881	0.00695596	Cytochrome P450 (AHRD V3.3 *-* C5NM77_TOBAC)
Solyc06g076170.3	298.589	330.617	922.968	-1.45279	1.06049e-18	0.146706	0.770224	Glucan endo-1,3-beta-glucosidase, putative (AHRD V3.3 *** B9T3M9_RICCO)
Solyc06g076200.1	4.77639	6.35193	36.4488	-2.0703	0.000297097	0.317275	0.851133	XH/XS domain-containing family protein (AHRD V3.3 *** U5G4S7_POPTR)
Solyc06g076400.3	590.874	833.163	213.976	1.85188	3.57534e-12	0.469346	0.350737	Protein phosphatase 2C (AHRD V3.3 *** A0A103XPQ7_CYNCS)
Solyc06g076420.1	62.4209	5.78584	2.53675	0.83311	0.328684	-3.01995	5.69829e-12	Repetitive proline-rich cell wall protein 2 (AHRD V3.3 -** PRP2_MEDTR)
Solyc06g076450.3	53.9284	16.9535	22.5765	-0.330726	0.702746	-1.45921	0.00149524	Ras-related protein, expressed (AHRD V3.3 *** D8L9F8_WHEAT)
Solyc06g076470.3	84.0109	20.6805	21.6601	-0.101993	0.915409	-1.91864	4.01877e-08	Plant/T7H20-70 protein (AHRD V3.3 *** G7L5L0_MEDTR)
Solyc06g076540.1	29.1726	168.818	165.136	0.00660491	1	2.32915	2.25892e-11	Class I heat shock protein (AHRD V3.3 *** F4YBC5_SOLNI)
Solyc06g076560.2	824.276	280.669	173.573	0.628667	0.225642	-1.43892	0.000107195	17.6 kD class I small heat shock protein
Solyc06g076840.2	0	5.99138	18.0709	-1.258	0.136655	1.97112	0.00632982	R2R3MYB transcription factor 119
Solyc06g076910.2	5.51843	17.7468	16.0123	0.10353	0.930071	1.34911	0.0297543	Receptor-kinase, putative (AHRD V3.3 *** B9SUC9_RICCO)
Solyc06g082210.1	74.6132	178.161	71.9876	1.17423	0.00304394	1.12779	0.00695596	LIGHT-DEPENDENT SHORT HYPOCOTYLS-like protein (DUF640) (AHRD V3.3 *** AT1G07090.1)
Solyc06g082350.3	24.585	14.2195	80.306	-2.15446	6.69024e-07	-0.633738	0.483363	Biotin carboxyl carrier acetyl-CoA carboxylase (AHRD V3.3 --* G7KRK6_MEDTR)
Solyc06g082420.3	104.202	92.0536	39.1592	1.13067	0.00284046	-0.184678	0.846278	Peroxidase (AHRD V3.3 *-* K4CAA1_SOLLC)
Solyc06g082570.2	194.688	213.681	41.4364	1.95282	2.3715e-05	0.0953646	0.954805	Kinase interacting (KIP1-like) family protein (AHRD V3.3 *-* G7K0U4_MEDTR)
Solyc06g083020.2	514.943	1320.83	1601.79	-0.257469	0.725244	1.24268	0.00170116	Carboxypeptidase (AHRD V3.3 *** K4CAF7_SOLLC)
Solyc06g083030.3	2866.77	3114.19	7140.64	-1.16011	9.30701e-08	0.11435	0.864422	Carboxypeptidase (AHRD V3.3 *** K4CAF8_SOLLC)
Solyc06g083130.3	38.4082	110.26	46.6418	1.08873	0.0141104	1.34262	0.00164478	dCTP pyrophosphatase 1 (AHRD V3.3 *** A0A151QMJ8_CAJCA)
Solyc06g083600.2	0.888801	5.75142	42.5615	-2.36637	7.64702e-05	1.57365	0.0548403	B3 domain-containing transcription factor ABI3-like protein (AHRD V3.3 *** A0A0B0MR68_GOSAR)
Solyc06g083650.3	4.65003	153.737	3.91536	4.38377	3.15031e-24	4.20533	2.8253e-22	GDSL esterase/lipase (AHRD V3.3 *** A0A0B2SFU0_GLYSO)
Solyc06g083670.3	176.627	80.0558	67.7455	0.247833	0.607771	-1.08868	1.59792e-05	RAC-like 10 (AHRD V3.3 --* AT5G62880.2)
Solyc06g084450.3	186.19	76.3433	106.733	-0.483787	0.302717	-1.23607	0.000104825	Rho GTPase-activating protein (AHRD V3.3 *** A0A0K9PZI3_ZOSMR)
Solyc06g084483.1	3.70001	12.8129	10.9223	0.168366	0.881037	1.33551	0.0478604	rRNA-processing protein (AHRD V3.3 *** AT4G03180.1)
Solyc07g005900.3	106.786	246.606	98.5718	1.19431	0.00223811	1.09337	0.00904199	Calcium-binding EF-hand family protein (AHRD V3.3 *** A0A061GQP8_THECC)
Solyc07g005910.3	19.9184	32.9113	7.63767	1.48439	0.031211	0.52018	0.710887	zein-binding protein (Protein of unknown function, DUF593) (AHRD V3.3 *** AT5G57830.1)
Solyc07g006380.3	72300.3	89197.4	29483.5	1.29334	0.0232276	0.249212	0.860308	Defensin-like protein (AHRD V3.3 *** DEF_TOBAC)
Solyc07g006395.1	110.738	502.298	610.521	-0.244836	0.834294	1.77728	0.00209851	Blight-associated protein P12 (AHRD V3.3 *** B6RN47_CITMA)
Solyc07g006450.1	5.64283	11.0183	29.3343	-1.29144	0.0496436	0.711908	0.549317	Eukaryotic aspartyl protease family protein (AHRD V3.3 *** AT3G20015.1)
Solyc07g006460.1	4.35082	24.7152	0.759311	3.09343	2.98943e-07	1.90176	0.00721912	Eukaryotic aspartyl protease family protein (AHRD V3.3 *** AT3G18490.1)
Solyc07g006480.3	22.5037	42.3094	2.0671	3.02961	2.5388e-09	0.732457	0.42916	Receptor-like kinase (AHRD V3.3 *** D4QD70_DIACA)
Solyc07g006550.2	25.9805	29.7065	8.24554	1.50703	0.00518371	0.160774	0.914337	Ribonuclease S-6 (AHRD V3.3 --* RNS6_PYRPY)
Solyc07g006560.3	3926.04	3046.41	15788.8	-2.19019	1.6268e-12	-0.335206	0.678253	Hypersensitive response assisting protein (AHRD V3.3 *** Q9SWC6_CAPAN)
Solyc07g006570.3	8185.29	7629.78	25114.6	-1.5891	1.26225e-06	-0.0931427	0.935741	Ribonuclease (AHRD V3.3 *** Q41722_ZINVI)
Solyc07g006900.2	8.992	40.1094	117.405	-1.42329	0.0185583	1.70034	0.00695596	SlPIN2
Solyc07g007170.3	104.135	193.099	72.3714	1.19348	0.0288611	0.749008	0.348141	RING/U-box superfamily protein (AHRD V3.3 *** A0A061GN77_THECC)
Solyc07g007190.3	114.854	47.7749	94.2294	-0.854675	0.00244108	-1.12743	1.59792e-05	Uveal autoantigen with coiled-coil domains and ankyrin repeats isoform 1 (AHRD V3.3 *** A0A061GPH6_THECC)
Solyc07g007530.1	19.8489	67.9913	207.662	-1.54498	0.000226479	1.59446	0.000659102	egg cell-secreted-like protein (DUF1278) (AHRD V3.3 -** AT2G14378.1)
Solyc07g007710.3	0.237995	0	3.21383	-1.1425	0.0420904	-0.0861237	NA	Defensin protein (AHRD V3.3 *** B1N680_SOLLC)
Solyc07g007740.1	4.22642	50.6935	172.514	-1.60701	0.00322725	2.84363	8.14612e-08	Defensin-like protein (AHRD V3.3 *** DEF_TOBAC)
Solyc07g007745.1	0	8.46115	19.9112	-1.11811	0.197037	2.25205	0.000966089	Defensin-like protein (AHRD V3.3 *** DEF_TOBAC)
Solyc07g008210.3	26.2848	78.3572	25.024	1.37571	0.0123785	1.30935	0.0272733	Tetratricopeptide repeat (TPR)-like superfamily protein (AHRD V3.3 *-* AT1G80130.1)
Solyc07g008290.3	1.1472	3.57323	16.0541	-1.83609	0.00835292	0.81109	0.535213	O-fucosyltransferase family protein (AHRD V3.3 *** AT3G21190.1)
Solyc07g008360.2	32.6218	7.40946	28.763	-1.47774	0.016994	-1.61851	0.0090866	ribosomal protein L30/L7 family protein
Solyc07g008390.2	100.857	359.95	12.2769	2.25236	0.000686995	1.09134	0.298202	Kinase, putative (AHRD V3.3 *-* B9SRU2_RICCO)
Solyc07g008410.3	400.895	1040.05	24.335	2.60221	2.80575e-05	0.88266	0.452398	Protein DETOXIFICATION (AHRD V3.3 *** K4CBW0_SOLLC)
Solyc07g008550.3	5.00162	24.3672	16.4415	0.346731	0.764323	1.5755	0.0233629	Purple acid phosphatase (AHRD V3.3 *** K4CBX4_SOLLC)
Solyc07g008710.3	380.715	146.542	168.412	-0.178031	0.843016	-1.22298	0.00742142	Major latex-like protein (AHRD V1 **-- B5THI3_PANGI)
Solyc07g009230.3	42.045	92.7257	19.0171	1.54442	0.0259828	0.794461	0.490001	Defensin-like protein (AHRD V3.3 -** G7LB12_MEDTR)
Solyc07g009380.3	10.9513	63.3377	63.3482	-0.0334151	0.974573	2.22891	1.47963e-08	xyloglucan endotransglucosylase-hydrolase 2
Solyc07g016215.1	17.2762	18.6619	1.72604	2.31587	0.000195776	-0.00609494	1	Organ specific protein (AHRD V3.3 *** A0A103YKI8_CYNCS)
Solyc07g017700.2	2.5324	1.34342	11.2474	-1.72065	0.0190184	-0.207054	0.921346	Haloacid dehalogenase-like hydrolase superfamily protein (AHRD V3.3 *** A0A061GLW4_THECC)
Solyc07g017970.2	8.8376	36.8554	137	-1.78778	8.58603e-05	1.73479	0.00121267	Pathogenesis-related thaumatin family protein (AHRD V3.3 *** A0A072UCR2_MEDTR)
Solyc07g018250.1	5.96441	34.8138	33.0778	-0.0145165	0.997289	1.9375	0.00081379	GNS1/SUR4 membrane protein family (AHRD V3.3 *** AT3G06470.1)
Solyc07g019630.1	16.2573	0	0	0	1	-2.99516	5.54097e-07	AGAMOUS-like 42 (AHRD V3.3 --* AT5G62165.9)
Solyc07g021735.1	0.237995	0	25.601	-2.68964	1.91759e-05	0.128003	0.956116	GRF zinc finger protein (AHRD V3.3 *-* G7ILB1_MEDTR)
Solyc07g022910.3	53.3785	124.109	119.196	0.0600945	0.945635	1.11122	0.00343087	Protein WEAK CHLOROPLAST MOVEMENT UNDER BLUE LIGHT 1 (AHRD V3.3 *** WEB1_ARATH)
Solyc07g032220.3	151.678	338.219	250.143	0.399722	0.207996	1.10814	8.37448e-07	Phospholipase A2 (AHRD V3.3 *** Q5CCT9_TOBAC)
Solyc07g032385.1	49.2779	135.681	64.5985	1.01028	0.00596505	1.3856	5.80874e-05	Pentatricopeptide repeat-containing-like protein (AHRD V3.3 *** A0A0B0N0N5_GOSAR)
Solyc07g039290.1	5.91083	15.3171	2.59158	1.57193	0.0357904	0.880737	0.452444	Senescence-associated protein (AHRD V3.3 *-* A0A072TTZ6_MEDTR)
Solyc07g041770.1	88.0076	36.2365	72.0774	-0.859245	0.0077483	-1.13229	0.000139848	Membrane lipoprotein (AHRD V3.3 *** A0A061GT32_THECC)
Solyc07g041850.2	0	9.8333	25.2145	-1.17198	0.154803	2.49088	0.000144592	Homeobox leucine zipper protein (AHRD V3.3 *** G7JVZ2_MEDTR)
Solyc07g041920.3	2.35563	3.40793	17.1818	-1.73526	0.0128681	0.359157	0.840333	Cysteine protease (AHRD V3.3 *** Q9LRI2_TOBAC)
Solyc07g042220.2	14.5473	56.2856	60.014	-0.0337969	0.978956	1.77369	0.000155199	Beta-galactosidase (AHRD V3.3 *** A0A022QEX1_ERYGU)
Solyc07g042520.3	66.2	14.5387	9.60653	0.627963	0.414022	-1.70806	0.000236347	Sucrose synthase (AHRD V3.3 *** M1B219_SOLTU)
Solyc07g042540.3	0	26.8236	24.5653	0.0790363	0.958488	2.98137	1.59393e-07	DNA mismatch repair protein MutS, type 2 (AHRD V3.3 --* AT1G65070.3)
Solyc07g043050.1	426.83	204.242	283.738	-0.447235	0.0883055	-1.02131	1.59393e-07	Glycosyltransferase (AHRD V3.3 *** K4CEG5_SOLLC)
Solyc07g043110.1	65.4179	18.9122	32.256	-0.633502	0.413482	-1.5273	0.00379242	Glycosyltransferase (AHRD V3.3 *** K4CEH1_SOLLC)
Solyc07g043120.1	2809.39	286.084	508.889	-0.802215	9.52474e-05	-3.21412	2.28791e-85	Glycosyltransferase (AHRD V3.3 *** K4CEH2_SOLLC)
Solyc07g043160.1	314.008	657.2	432.169	0.574889	0.0768811	1.01956	0.00013128	Glycosyltransferase (AHRD V3.3 *** K4CEH6_SOLLC)
Solyc07g043400.1	30.9827	54.1655	9.92818	1.75635	0.00318339	0.601248	0.614248	C2H2 and C2HC zinc fingers superfamily protein (AHRD V3.3 --* AT5G26749.2)
Solyc07g044820.1	1.7776	13.7096	51.221	-1.74256	0.00508115	1.95441	0.00468622	Hexosyltransferase (AHRD V3.3 *** K4CEP0_SOLLC)
Solyc07g045080.3	315.769	33.1903	42.1736	-0.264752	0.76586	-2.86778	8.45888e-15	NADP-dependent alkenal double bond reductase P1 (AHRD V3.3 *** A0A0B2SKR4_GLYSO)
Solyc07g045090.3	32.2479	7.44956	5.91163	0.126578	0.928156	-1.91289	0.000502534	NADP-dependent alkenal double bond reductase P1 (AHRD V3.3 *** A0A0B2RWA9_GLYSO)
Solyc07g045140.3	3.0288	4.65948	21.4766	-1.45812	0.0470633	0.53089	0.732186	transmembrane protein (AHRD V3.3 *** AT4G12680.1)
Solyc07g045145.1	9.1068	21.0226	59.3061	-1.34016	0.0119849	0.9197	0.25157	transmembrane protein (AHRD V3.3 *-* AT4G12680.1)
Solyc07g049120.2	1.90396	5.97418	45.4921	-2.00417	0.00404482	0.838836	0.511986	PLATZ transcription factor family protein (AHRD V3.3 *** A0A061EE86_THECC)
Solyc07g049130.1	4.00883	4.73983	36.3805	-2.58966	2.42038e-06	0.175651	0.933787	PLATZ transcription factor family protein (AHRD V3.3 *** A0A061EE86_THECC)
Solyc07g049430.3	222.706	481.46	226.803	1.00522	0.0043604	1.02918	0.00432946	GDSL esterase/lipase (AHRD V3.3 *** W9STE9_9ROSA)
Solyc07g049440.3	111.988	336.141	74.0112	1.81689	0.00127974	1.33032	0.0508286	GDSL esterase/lipase (AHRD V3.3 *** W9S4N1_9ROSA)
Solyc07g049540.2	87.9413	86.2894	549.801	-2.41429	1.15881e-11	-0.0210753	0.992917	Beta-expansin-like protein (AHRD V3.3 *** Q9AXE4_TOBAC)
Solyc07g049680.3	157.498	70.326	141.304	-0.887917	0.00498463	-1.03694	0.000705949	Condensin complex subunit 2 (AHRD V3.3 *** A0A022R1C5_ERYGU)
Solyc07g051820.3	190.36	228.229	63.0689	1.60961	0.000528788	0.236471	0.851664	Cellulose synthase family protein (AHRD V3.3 *** B9GTW0_POPTR)
Solyc07g052070.2	39.3559	211.409	144.468	0.447684	0.65893	1.94234	0.000656973	Cytochrome P450 (AHRD V3.3 *** A0A118JYC4_CYNCS)
Solyc07g052100.3	7.12121	8.86194	32.2025	-1.41068	0.0198627	0.341755	0.823907	SNF2 domain-containing protein (AHRD V3.3 *** D7KEB6_ARALL)
Solyc07g052230.3	426.916	607.768	169.781	1.52844	0.00666406	0.427313	0.734403	L-ascorbate oxidase like (AHRD V3.3 *** A0A0B2S927_GLYSO)
Solyc07g052260.3	23.6037	9.4222	95.959	-2.69434	6.27561e-09	-0.96584	0.220401	low-molecular-weight cysteine-rich 59 (AHRD V3.3 --* AT4G30070.1)
Solyc07g052560.2	55.4247	88.5224	36.3138	1.10967	0.0147623	0.564618	0.445669	TraB family protein (AHRD V3.3 *-* AT1G05270.1)
Solyc07g052700.3	223.274	773.409	489.451	0.585922	0.349301	1.58902	0.000156794	AGAMOUS-like MADS-box transcription factor (AHRD V3.3 *** B2ZX81_CRYJA)
Solyc07g052720.3	18.0029	67.7237	35.6904	0.757638	0.226184	1.58237	0.00125682	MADS-box transcription factor (AHRD V3.3 *** A0A072UYG7_MEDTR)
Solyc07g053020.2	244.963	215.022	545.968	-1.2057	0.00541601	-0.165856	0.891132	NBS-LRR type disease resistance protein (AHRD V3.3 *** Q19PJ0_POPTR)
Solyc07g053030.3	14.3961	42.6939	4.85009	2.13396	0.000356718	1.12832	0.186209	GH3 family protein (AHRD V3.3 *** A0A0K9NRD8_ZOSMR)
Solyc07g053300.1	4.73046	18.7699	93.9812	-2.00816	0.000132308	1.64673	0.0126881	ABC transporter family protein (AHRD V3.3 *** B9I1V7_POPTR)
Solyc07g053330.2	218.691	171.64	370.956	-1.04823	4.51924e-05	-0.312582	0.566222	Protein trichome birefringence (AHRD V3.3 *** A0A199W0G2_ANACO)
Solyc07g053350.3	42.2009	38.061	109.258	-1.34897	0.00137513	-0.109042	0.937409	Trichome birefringence-like protein (AHRD V3.3 *** G7IKB9_MEDTR)
Solyc07g053360.3	56.373	62.1345	255.898	-1.58469	0.00922254	0.128493	0.94652	Late embryogenesis abundant domain-containing family protein (AHRD V3.3 *** B9IQP9_POPTR)
Solyc07g053420.3	0.825621	0.268684	8.14274	-1.53723	0.0457217	0.0715559	0.979426	RING/U-box superfamily protein (AHRD V3.3 *** AT2G42360.1)
Solyc07g053585.1	19.2617	45.7962	11.6896	1.47616	0.0163945	0.928161	0.287945	Peptidyl-tRNA hydrolase II (PTH2) family protein (AHRD V3.3 --* AT5G16870.1)
Solyc07g053700.3	66.7858	21.9263	45.0651	-0.785608	0.0421905	-1.32252	3.28267e-05	Reticulon-like protein (AHRD V3.3 *** K4CFR5_SOLLC)
Solyc07g054860.1	699.961	957.294	281.635	1.61028	5.59334e-06	0.41154	0.60155	Tyrosine decarboxylase (AHRD V3.3 *** Q000T5_ARICO)
Solyc07g054920.2	11.846	22.823	196.888	-2.71348	5.51139e-11	0.812302	0.32531	2-oxoglutarate (2OG) and Fe(II)-dependent oxygenase superfamily protein (AHRD V3.3 *** AT2G44800.1)
Solyc07g054940.2	6.80923	15.1392	86.0589	-1.94378	0.00133252	0.839236	0.450614	2-oxoglutarate (2OG) and Fe(II)-dependent oxygenase superfamily protein (AHRD V3.3 *** AT2G44800.1)
Solyc07g055440.2	15.6888	52.6169	118.141	-1.0947	0.00919323	1.59283	0.000225305	Cytochrome P450 (AHRD V3.3 *** A0A124SAX2_CYNCS)
Solyc07g055460.3	9.75249	26.603	71.5214	-1.26134	0.0217057	1.3075	0.0419196	Cytochrome P450 (AHRD V3.3 *** A0A124SAX2_CYNCS)
Solyc07g055480.2	54.4398	256.465	372.443	-0.496961	0.416954	2.0691	2.29335e-08	Cytochrome P450 (AHRD V3.3 *** A0A124SAX2_CYNCS)
Solyc07g055780.3	5.19685	11.3374	40.2217	-1.65794	0.00240726	0.754032	0.478982	Trichome birefringence-like protein (AHRD V3.3 *** G7IKB9_MEDTR)
Solyc07g055840.3	13.3944	20.6505	49.5916	-1.20725	0.00448864	0.490379	0.595145	Citrate synthase (AHRD V3.3 *** K4CGB7_SOLLC)
Solyc07g056290.2	0.237995	3.84191	15.4718	-1.66187	0.0221873	1.34234	0.146002	Pectin lyase-like superfamily protein (AHRD V3.3 *** AT1G78400.1)
Solyc07g056400.1	42.4177	57.964	24.7133	1.06713	0.00573224	0.343758	0.664253	Protein kinase superfamily protein (AHRD V3.3 *** AT3G14370.1)
Solyc07g056420.4	534.037	397.822	873.6	-1.02183	0.0294763	-0.381568	0.686793	glutathione S-transferase AY082341
Solyc07g056610.2	79.2458	408.317	824.111	-0.894824	0.170879	2.02853	3.12291e-05	carboxyl-terminal peptidase (DUF239) (AHRD V3.3 *** AT2G44210.1)
Solyc07g056640.1	14.8113	113.716	93.6092	0.179125	0.901112	1.78414	0.0118753	cycling DOF factor 2 (AHRD V3.3 --* AT5G39660.3)
Solyc07g056690.2	10.3209	23.3501	77.7834	-1.60906	0.000175646	1.06815	0.0930023	carboxyl-terminal peptidase (DUF239) (AHRD V3.3 *** AT5G18460.1)
Solyc07g056700.1	29.3557	31.5252	208.742	-2.40489	4.38422e-09	0.0519182	0.978463	Armadillo/beta-catenin-like repeat family protein (AHRD V3.3 --* AT1G68940.3)
Solyc07g056703.1	5.46997	19.9996	32.1173	-0.62885	0.44975	1.47283	0.0272936	carboxyl-terminal peptidase (DUF239) (AHRD V3.3 *-* AT2G44210.1)
Solyc07g056707.1	9.91966	69.2486	118.268	-0.793629	0.102863	2.51731	5.53953e-10	NEP-interacting protein, putative (DUF239) (AHRD V3.3 *-* AT4G10220.1)
Solyc07g061710.2	30.1833	126.981	53.5864	1.08637	0.0663044	1.8188	0.000319388	carboxyl-terminal peptidase (DUF239) (AHRD V3.3 *** AT2G44210.2)
Solyc07g061720.3	62.7843	75.7615	28.276	1.18365	0.0396174	0.229913	0.870091	gibberellin 2-oxidase 4
Solyc07g061750.3	344.928	146.287	171.64	-0.199042	0.818203	-1.09341	0.0215648	Ankyrin repeat-containing-like protein (AHRD V3.3 *** A0A061FUD1_THECC)
Solyc07g061760.2	20.1617	0	78.8126	-3.22325	5.29808e-08	-1.80337	0.0152703	Ankyrin repeat-containing-like protein (AHRD V3.3 *** A0A061FUD1_THECC)
Solyc07g062020.2	256.957	123.161	329.089	-1.25316	0.000802756	-0.921367	0.0397487	Glucan endo-1,3-beta-glucosidase (AHRD V3.3 *** A0A0B0NBZ5_GOSAR)
Solyc07g062210.3	5.31165	7.46107	0	1.8844	0.00848033	0.261557	0.892507	Trichome birefringence-like protein (AHRD V3.3 *** G7IKB9_MEDTR)
Solyc07g062270.3	41.215	21.4074	112.314	-2.17127	3.13364e-11	-0.802582	0.129375	Gamma-glutamyl hydrolase, putative (AHRD V3.3 *** B9SEV4_RICCO)
Solyc07g062280.3	0.713986	0.583298	8.19756	-1.9223	0.00554062	-0.0211921	0.996698	Gamma-glutamyl hydrolase (AHRD V3.3 *** X5HY53_IPONI)
Solyc07g062360.1	7.45808	48.5877	110.781	-1.14031	0.050884	2.27076	1.50257e-05	Duplicated homeodomain-like superfamily protein (AHRD V3.3 --* AT1G14350.4)
Solyc07g062460.3	28.1313	41.765	326.243	-2.86519	2.12077e-23	0.473072	0.516227	Peptide-N4-(N-acetyl-beta-glucosaminyl)asparagine amidase A (AHRD V3.3 *** PNAA_PRUDU)
Solyc07g062480.1	30.8006	3.13924	11.6193	-0.852765	0.374351	-1.85596	0.00736701	Serine/threonine-protein kinase (AHRD V3.3 *-* M1CRP0_SOLTU)
Solyc07g062720.2	51.1747	77.1404	178.249	-1.21332	1.72689e-07	0.529307	0.183595	RING/U-box superfamily protein (AHRD V3.3 *-* AT1G53190.2)
Solyc07g062810.3	44.531	38.844	95.9137	-1.23783	8.64005e-05	-0.176998	0.848482	Branched-chain-amino-acid aminotransferase-like protein (AHRD V3.3 *** I3SQ86_MEDTR)
Solyc07g062970.3	190.234	480.811	193.914	1.21319	0.00076416	1.24128	0.000705949	protein phosphatase 2C
Solyc07g063020.2	31.6525	22.5256	2.57216	1.95484	0.00148868	-0.381508	0.798138	Early nodulin-like protein (AHRD V3.3 *-* A0A072VCH6_MEDTR)
Solyc07g063400.3	10.728	39.1368	34.2518	0.0895712	0.943978	1.51111	0.0103917	ABC transporter G family member (AHRD V3.3 *** A0A0K9Q0M2_ZOSMR)
Solyc07g063490.3	2.94521	1.67524	21.1436	-2.44393	2.13367e-05	-0.266682	0.88695	Root cap/late embryogenesis-like protein (AHRD V3.3 *** A0A072VAI7_MEDTR)
Solyc07g063560.3	37.6382	44.2545	112.315	-1.22377	0.000991732	0.229211	0.823117	Cotton fiber expressed protein (AHRD V3.3 *** A0A109Y892_GOSBA)
Solyc07g063690.1	64.2813	143.541	243.277	-0.746298	0.0892715	1.03027	0.0131273	Calcium-binding family protein (AHRD V3.3 *** B9I910_POPTR)
Solyc07g063810.2	6.54123	5.8777	0	1.71142	0.0218136	-0.222602	0.912045	Serine/threonine-protein kinase (AHRD V3.3 *-* M1BP20_SOLTU)
Solyc07g063850.3	18.3392	27.9016	9.19628	1.28095	0.022043	0.451418	0.685038	IAA-amido synthetase 3-9
Solyc07g063930.3	86.1076	64.5616	23.1044	1.26444	0.00259516	-0.415589	0.610556	Organic cation transporter, putative (AHRD V3.3 *** B9SY49_RICCO)
Solyc07g064170.3	79.4121	1415.41	982.66	0.480101	0.491134	3.76488	6.49682e-26	pectin esterase
Solyc07g064180.3	260.336	1087.17	647.318	0.666057	0.280591	1.82868	1.31786e-05	pectin methylesterase 2
Solyc07g064300.3	92.498	79.3992	183.163	-1.07548	0.00579799	-0.168594	0.875638	Dystrobrevin alpha (AHRD V3.3 *** A0A0B0PJT5_GOSAR)
Solyc07g064730.2	2.46922	17.1463	79.5504	-2.15071	3.62566e-07	2.25482	6.26151e-05	GDSL esterase/lipase (AHRD V3.3 *** W9RB61_9ROSA)
Solyc07g064790.3	1.16761	9.62775	73.7365	-2.73106	2.65003e-09	1.85329	0.00552961	calcium ATPase 2 (AHRD V3.3 --* AT4G37640.1)
Solyc07g064870.3	59.7908	96.946	31.3516	1.51621	2.42038e-06	0.645682	0.173501	Endoglucanase (AHRD V3.3 *** M1C0J8_SOLTU)
Solyc07g065165.1	21.8192	5.51715	0.802717	1.34827	0.0869894	-1.60161	0.0169455	Pirin-like protein (AHRD V3.3 *** A0A0B2SAS7_GLYSO)
Solyc07g065210.3	328.183	159.015	257.509	-0.675823	0.0350944	-1.01242	0.000303547	Kinesin related protein (AHRD V3.3 *** Q8GZU1_SOLLC)
Solyc07g065240.2	16.0697	44.2862	11.5062	1.43059	0.0278877	1.07301	0.198223	Leucine-rich repeat protein kinase family protein, putative (AHRD V3.3 *** A0A061FCG5_THECC)
Solyc07g065410.1	148.582	197.733	463.09	-1.07601	0.0281604	0.377902	0.711692	Melanin-concentrating hormone receptor 1 (AHRD V3.3 *** A0A1D1ZFH6_9ARAE)
Solyc07g065450.3	23.6924	33.1213	8.59298	1.6189	0.000307327	0.351758	0.725732	Outward rectifying potassium channel protein (AHRD V3.3 *** AT5G55630.2)
Solyc07g065560.2	2.72762	12.5155	29.9839	-1.27289	0.0429564	1.59798	0.0248212	Histone H2B (AHRD V3.3 *** H2B_CAPAN)
Solyc07g065570.2	1.53961	14.5559	43.5531	-1.41233	0.0255455	2.30196	0.000278288	Nuclear transcription factor Y subunit B (AHRD V3.3 *-* B7FGV1_MEDTR)
Solyc07g065580.2	0	1.12067	7.82271	-1.58964	0.023559	0.657397	0.588712	Nuclear transcription factor Y subunit B (AHRD V3.3 *-* B7FGV1_MEDTR)
Solyc07g065660.3	96.9301	89.2119	227.696	-1.24411	0.000170618	-0.0788923	0.945693	Cellulose synthase family protein (AHRD V3.3 *** B9GFY5_POPTR)
Solyc07g065980.3	110.745	116.868	252.879	-1.0033	0.00524808	0.113481	0.915396	alkaline alpha-galactosidase seed imbibition protein
Solyc07g066130.1	2.85398	17.1418	38.4837	-0.938077	0.290281	1.68091	0.0259752	Transducin/WD40 repeat-like superfamily protein (AHRD V3.3 *** AT3G13340.3)
Solyc08g005600.3	25.9736	112.568	150.405	-0.386131	0.703794	1.73926	0.00242797	Glycine-rich protein A3 (AHRD V3.3 *** A0A1D1Y762_9ARAE)
Solyc08g005830.1	185.491	20.623	12.1319	0.614384	0.39147	-2.64726	9.79982e-12	Eukaryotic aspartyl protease family protein (AHRD V3.3 *** AT1G64830.1)
Solyc08g005840.1	41.5825	43.2072	10.5749	1.53956	0.00579499	0.00837667	0.999477	Eukaryotic aspartyl protease family protein (AHRD V3.3 *** G7K1Y8_MEDTR)
Solyc08g005850.1	44.9	124.615	142.835	-0.189928	0.854313	1.27073	0.0243397	Eukaryotic aspartyl protease family protein (AHRD V3.3 *** AT1G64830.1)
Solyc08g006550.3	64.6068	31.4174	40.5937	-0.379387	0.47052	-1.00021	0.00317416	Rop guanine nucleotide exchange factor, putative (AHRD V3.3 *** B9SE39_RICCO)
Solyc08g006560.3	29.2738	38.8624	11.1028	1.51622	0.00246042	0.324396	0.780863	3-ketoacyl-acyl carrier protein synthase III (AHRD V3.3 *** AT1G62640.2)
Solyc08g007610.1	121.3	90.2337	342.701	-1.80999	1.02726e-10	-0.391572	0.538694	Subtilisin-like protease (AHRD V3.3 *** Q9LWA3_SOLLC)
Solyc08g007620.2	24487.9	20440.9	58369.3	-1.39918	5.52936e-05	-0.240145	0.794307	Subtilisin-like protease (AHRD V3.3 *** Q9LWA3_SOLLC)
Solyc08g007650.1	3.2872	0.268684	6.05165	-1.60054	0.031607	-0.993264	0.369285	Subtilisin-like protease (AHRD V3.3 *-* Q9LWA3_SOLLC)
Solyc08g007690.1	199.629	91.5277	75.561	0.276807	0.543072	-1.0574	2.33345e-05	Subtilisin-like protease (AHRD V3.3 *** Q9LWA3_SOLLC)
Solyc08g008150.1	17.7586	28.9578	4.36102	1.94787	0.00145445	0.50422	0.710887	Late embryogenesis abundant hydroxyproline-rich glycoprotein (AHRD V3.3 *-* O82354_ARATH)
Solyc08g008230.3	231.275	30.1462	316.563	-2.80793	1.17174e-10	-2.4124	1.03344e-07	Protein kinase family protein (AHRD V3.3 --* AT5G38210.3)
Solyc08g008360.2	16.8845	7.58166	33.4463	-1.78984	3.62329e-05	-0.869622	0.211476	DUF4228 domain protein (AHRD V3.3 *** A0A072TUQ1_MEDTR)
Solyc08g008500.3	13.9597	36.2537	18.5988	0.851286	0.131863	1.23544	0.0180729	Dof zinc finger protein (AHRD V3.3 *** A0A0B6VI93_TOBAC)
Solyc08g013750.3	0.475991	2.18388	49.2203	-2.43397	0.000187853	0.412364	0.815046	F-box family protein (AHRD V3.3 *-* D7M2J7_ARALL)
Solyc08g013805.1	1.3852	3.93377	19.3577	-1.52593	0.0498453	0.523307	0.740516	F-box/LRR protein (AHRD V3.3 *** A0A072V906_MEDTR)
Solyc08g014350.1	42.7769	14.7224	24.3293	-0.469769	0.486515	-1.21441	0.00577427	transmembrane protein (AHRD V3.3 *** AT5G16250.1)
Solyc08g014490.1	1.36479	0.268684	19.5238	-1.88918	0.00817686	-0.124136	0.95748	HXXXD-type acyl-transferase family protein (AHRD V3.3 *** AT3G26040.1)
Solyc08g014570.3	26.4302	13.2872	34.4644	-1.08245	0.0307277	-0.705258	0.342941	Ankyrin repeat family protein (AHRD V3.3 *** AT2G31820.1)
Solyc08g015820.1	0	0	6.97155	-1.67774	0.0179186	0	1	EXS (ERD1/XPR1/SYG1) family protein (AHRD V3.3 --* AT1G68740.2)
Solyc08g016160.3	91.8085	123.553	31.5624	1.83148	2.5388e-09	0.399641	0.525851	Cation/H(+) antiporter (AHRD V3.3 *** A0A0K9NPK0_ZOSMR)
Solyc08g016660.2	0.734393	6.64934	8.27638	-0.247022	0.866028	1.6121	0.048807	Gibberellin 2 oxidase (AHRD V3.3 *** Q53C60_NEROL)
Solyc08g016770.3	1532.5	1270.81	436.016	1.32198	0.0128681	-0.234081	0.862819	Histidine decarboxylase (AHRD V3.3 *** W0KR26_TOBAC)
Solyc08g021870.2	0	0.268684	23.2312	-2.10315	0.00105369	0.200534	0.917477	Ankyrin repeat-containing protein (AHRD V3.3 *-* A0A124SAK7_CYNCS)
Solyc08g022060.1	0	0	15.3153	-2.20736	0.000533356	0	1	P-loop containing nucleoside triphosphate hydrolases superfamily protein (AHRD V3.3 --* AT5G17750.1)
Solyc08g023540.1	0	0	6.42354	-1.3558	0.0449327	0	1	homeobox-leucine zipper protein 17 (AHRD V3.3 --* AT2G01430.2)
Solyc08g041670.2	0.713986	1.6121	16.2147	-1.86649	0.00755996	0.465074	0.768816	F-box/RNI/FBD-like domain protein (AHRD V3.3 *** A0A072V6V2_MEDTR)
Solyc08g044370.2	0	0.268684	15.2349	-2.79168	2.57777e-06	0.340555	0.832777	Ulp1 protease family, C-terminal catalytic domain containing protein (AHRD V3.3 *-* Q60D46_SOLDE)
Solyc08g048525.1	8.75325	24.1617	5.66881	1.4512	0.0268105	1.00254	0.255769	protein phosphatase 2A subunit A3 (AHRD V3.3 --* AT1G13320.3)
Solyc08g061063.1	0	0	7.61026	-1.71616	0.018626	0	1	EG45-like domain containing protein (AHRD V3.3 *-* A0A151TT40_CAJCA)
Solyc08g061210.3	0	0	14.6257	-2.14833	0.00143454	0	1	CW-type Zinc Finger (AHRD V3.3 --* AT4G15730.2)
Solyc08g061970.3	30.0129	118.028	268.928	-1.15675	2.89147e-06	1.87798	2.08074e-12	putative spermine synthase
Solyc08g062340.3	11.6877	43.3989	26.5312	0.570595	0.536422	1.53238	0.0167761	Heat-shock protein, putative (AHRD V3.3 *** B9RQT7_RICCO)
Solyc08g062360.3	30.0141	36.1515	15.9609	1.05732	0.0185583	0.215931	0.834612	Ankyrin repeat family protein (AHRD V3.3 *** F8WLA0_CITUN)
Solyc08g062450.1	26.5897	204.557	103.376	0.86146	0.182474	2.52991	2.61248e-08	Heat-shock protein, putative (AHRD V3.3 *** B9RQT7_RICCO)
Solyc08g062940.3	79.1818	28.6043	45.3468	-0.598457	0.193215	-1.35714	3.3591e-05	SUN-like protein 22
Solyc08g065310.3	0.496397	0	207.74	-1.51526	0.0200881	-0.0032051	1	cell wall invertase 2 (AHRD V3.3 --* AT3G52600.3)
Solyc08g065570.2	244.713	923.879	1882.29	-0.948868	0.0372216	1.75418	3.36231e-06	Vacuolar processing enzyme (AHRD V3.3 *** Q9SMD0_SOLLC)
Solyc08g065590.2	0.475991	0	136.653	-5.72454	5.19833e-32	0.0350129	0.992762	Vacuolar processing enzyme (AHRD V3.3 *** Q9SMD0_SOLLC)
Solyc08g065720.1	31.571	58.7759	19.2969	1.38859	0.00293528	0.780227	0.245344	Vacuolar processing enzyme (AHRD V3.3 *** Q9SMD0_SOLLC)
Solyc08g065740.2	0.992795	3.06459	15.8467	-1.76375	0.0149614	0.667357	0.651142	Vacuolar processing enzyme (AHRD V3.3 *** Q9SMD0_SOLLC)
Solyc08g065910.1	10.3325	37.2307	45.5473	-0.330907	0.72956	1.57739	0.00613546	blind-like5
Solyc08g066040.1	15.4169	20.0569	84.2634	-1.99264	1.57249e-06	0.22487	0.869136	Oleosin (AHRD V3.3 *** A0A0D2V8E6_GOSRA)
Solyc08g066060.2	7.86325	18.5413	212.166	-1.74235	0.0188506	0.34229	0.852714	chromatin remodeling factor CHD3 (PICKLE) (AHRD V3.3 --* AT2G25170.4)
Solyc08g066400.2	5.0444	34.6588	56.6519	-0.705837	0.315557	2.21251	2.71874e-05	Casein kinase I protein (AHRD V3.3 *** A0A061GK62_THECC)
Solyc08g066720.2	12.3512	36.1343	15.6644	1.07514	0.0343003	1.35412	0.00676746	Carotenoid cleavage dioxygenase (AHRD V3.3 *** B6UEM5_MAIZE)
Solyc08g066810.3	52.0099	123.717	40.6799	1.26941	0.0385213	0.990531	0.202315	Glycosyl hydrolase family 5 protein (AHRD V3.3 *** D7KPG3_ARALL)
Solyc08g066960.3	19.5009	15.2483	2.79899	1.52968	0.0391388	-0.300426	0.864422	Boron transporter, putative (AHRD V3.3 *** A0A061G9M0_THECC)
Solyc08g067310.1	1.85923	2.48129	26.7061	-2.14225	0.00139438	0.270501	0.890738	Non-specific serine/threonine protein kinase (AHRD V3.3 *** K4CLV7_SOLLC)
Solyc08g067440.2	17.2826	16.9292	81.2901	-2.00768	2.99554e-06	-0.00954564	0.998987	N-acetyltransferase NAT13 (AHRD V3.3 *** A0A151RZY9_CAJCA)
Solyc08g067610.3	57.8977	67.2809	16.9175	1.63474	0.000912926	0.172884	0.904756	Pleiotropic drug resistance ABC transporter (AHRD V3.3 *** W0TUG3_ACAMN)
Solyc08g067630.3	3.09002	39.2674	4.33361	1.90679	0.00665853	2.09873	0.0026085	histone deacetylase-like protein (AHRD V3.3 *** AT2G25625.2)
Solyc08g067640.1	40.7174	77.2054	312.219	-1.79018	5.41271e-05	0.750574	0.327636	Zinc finger C-x8-C-x5-C-x3-H type family protein (AHRD V3.3 --* AT1G21580.8)
Solyc08g067670.3	0.496397	2.52722	114.619	-2.14916	0.00168647	0.236378	0.907727	DNA-binding bromodomain-containing protein (AHRD V3.3 --* AT1G58025.2)
Solyc08g068240.2	0.258402	0	5.07351	-1.64692	0.0107596	-0.0526161	0.982115	Phosphate transporter PHO1-like protein (AHRD V3.3 *** G7JWG7_MEDTR)
Solyc08g068410.2	6.25282	20.9607	39.6366	-0.886207	0.180993	1.41079	0.0297154	flowering time control protein-related / FCA gamma-like protein (AHRD V3.3 --* AT2G47310.1)
Solyc08g068540.3	18.7169	38.9531	1.29179	2.85436	1.38064e-06	0.767246	0.517112	B3 domain-containing protein (AHRD V3.3 *** W9QJE4_9ROSA)
Solyc08g068545.1	6.25282	6.90081	0	1.75194	0.0156896	0.134357	0.954432	B3 domain-containing transcription factor VRN1 (AHRD V3.3 *-* A0A0B2QZW5_GLYSO)
Solyc08g068640.4	31.6169	44.0523	19.5141	1.01354	0.0204327	0.374119	0.661913	Decarboxylase family protein IPR002129 Pyridoxal phosphate-dependent decarboxylase
Solyc08g068990.2	7.84405	2.72125	43.8441	-2.80315	1.92008e-08	-0.743571	0.498829	Pathogenesis-related protein 1 (AHRD V3.3 *** A0MZ69_MUSAC)
Solyc08g069180.3	9.31163	20.4911	48.3539	-1.07989	0.0437752	1.02534	0.139734	Kinase (AHRD V3.3 *** D7LHK4_ARALL)
Solyc08g074490.3	3.85442	15.1692	35.666	-1.0575	0.14471	1.54444	0.0320827	Glycosyltransferase (AHRD V3.3 --* M5XW04_PRUPE)
Solyc08g074620.3	4271.33	3550.01	8477.95	-1.12481	0.0111918	-0.237997	0.827025	polyphenol oxidase precursor
Solyc08g074705.1	0.412811	1.34342	12.2998	-1.74566	0.0134521	0.606199	0.662104	tubulin-tyrosine ligase (AHRD V3.3 --* AT3G18535.3)
Solyc08g074897.1	0	0.268684	71.7352	-1.57685	0.0134499	0.0377515	0.989466	F-box/RNI/FBD-like domain protein (AHRD V3.3 *** G7I7L0_MEDTR)
Solyc08g074910.3	0	0	19.0685	-2.11142	0.00115669	0	1	F-box/FBD/LRR-repeat protein (AHRD V3.3 --* A0A0H4TD52_MOMCH)
Solyc08g074970.1	9.35244	8.86194	59.5238	-2.32339	4.18721e-07	0.0800279	0.968688	Glycosyltransferase family protein (AHRD V3.3 *** G7L745_MEDTR)
Solyc08g075060.3	5.9332	42.1025	44.2919	-0.169297	0.874342	2.23915	1.09024e-05	Pectinacetylesterase family protein (AHRD V3.3 *** AT4G19420.2)
Solyc08g075357.1	32.3732	264.798	334.076	-0.299932	0.798173	2.42912	1.07145e-05	NIMA-related serine/threonine kinase 1 (AHRD V3.3 --* AT1G54510.5)
Solyc08g075630.3	1.2716	2.01858	11.212	-1.63285	0.02409	0.27024	0.890592	NBS-LRR resistance protein (AHRD V3.3 *** B6E013_SOLBU)
Solyc08g076250.2	37.9593	199.639	750.382	-1.67896	0.00102584	2.03417	5.21314e-05	Cytochrome P450 (AHRD V3.3 *** Q9M7M3_CAPAN)
Solyc08g076490.2	24.7394	27.1575	8.30837	1.37622	0.0091389	0.0390361	0.983723	MAP kinase kinase kinase 64
Solyc08g076590.3	22.0973	23.0584	61.3332	-1.3925	2.78034e-05	-0.0258595	0.988693	SolycHsfA1c
Solyc08g076640.1	23.9292	4.73983	1.24496	0.941985	0.298779	-1.64586	0.0149465	Eukaryotic aspartyl protease family protein (AHRD V3.3 *** AT1G03230.1)
Solyc08g076890.3	119.41	296.023	88.4103	1.40253	0.018148	1.05829	0.158457	Glycine-rich cell wall structural protein 2 (AHRD V3.3 --* GRP2_ORYSI)
Solyc08g077570.2	0.475991	0	21.4298	-3.52291	5.88474e-10	-0.163193	0.936867	DNA repair protein rhp54 (AHRD V3.3 *-* M8CMQ9_AEGTA)
Solyc08g077575.1	0.825621	1.09194	7.70049	-1.61389	0.0199857	0.138464	0.944765	SNF2 domain-containing protein / helicase domain-containing protein (AHRD V3.3 *-* AT2G16390.2)
Solyc08g077580.2	0	0.537367	8.05754	-1.76411	0.00633068	0.4407	0.748703	chromatin remodeling 31 (AHRD V3.3 *-* AT1G05490.1)
Solyc08g077600.1	0.671213	0.537367	8.88263	-1.96383	0.00299863	0.124094	0.953627	chromatin remodeling 31 (AHRD V3.3 *-* AT1G05490.1)
Solyc08g077610.2	1.65124	5.25999	53.2866	-2.72831	2.89036e-06	1.17134	0.244063	chromatin remodeling 31 (AHRD V3.3 *-* AT1G05490.1)
Solyc08g077620.1	0	0	3.89936	-1.32357	0.0145082	0	NA	Transducin/WD40 repeat-like superfamily protein (AHRD V3.3 *-* AT2G37670.2)
Solyc08g077640.2	0.496397	0.268684	5.01868	-1.51397	0.024702	-0.0344231	0.990749	DNA repair protein rhp54 (AHRD V3.3 *-* M8CMQ9_AEGTA)
Solyc08g077710.3	2134.9	863.586	1788.42	-0.997412	0.00118286	-1.23897	2.25818e-05	60S ribosomal protein L37a (AHRD V3.3 *** RL37A_GOSHI)
Solyc08g077720.3	1853.87	3105.24	1467.18	1.00744	0.00439535	0.693706	0.13012	60S ribosomal protein L37a (AHRD V3.3 *** RL37A_GOSHI)
Solyc08g077870.3	1.86119	33.2579	7.65366	1.71568	0.00579012	3.02964	1.03344e-07	Pentatricopeptide repeat (PPR) superfamily protein (AHRD V3.3 --* AT3G22670.1)
Solyc08g078190.1	24.377	110.399	25.0863	1.60242	0.0127322	1.63224	0.0145118	ethylene-responsive transcription factor
Solyc08g078680.3	10.2948	0.806051	4.57986	-0.793699	0.43632	-1.67945	0.0230478	Sec14p-like phosphatidylinositol transfer family protein (AHRD V3.3 *** AT5G47510.4)
Solyc08g078695.1	215.849	743.53	454.012	0.607698	0.457867	1.5149	0.00695596	Heat-shock protein, putative (AHRD V3.3 *** B9SSG1_RICCO)
Solyc08g079160.3	27.7868	2.1954	11.6273	-1.1092	0.186732	-2.07958	0.00137163	Vacuolar-processing enzyme (AHRD V3.3 *** VPE_SOYBN)
Solyc08g079310.3	53.6319	110.125	77.5895	0.501461	0.230078	1.01237	0.00223005	Cytochrome P450 family protein (AHRD V3.3 *** U5GNW2_POPTR)
Solyc08g079330.2	11.2941	57.2016	131.088	-1.08345	0.0997886	1.9393	0.000673888	Cytochrome P450 family protein (AHRD V3.3 *** U5GNW2_POPTR)
Solyc08g079350.2	21.7957	149.579	457.804	-1.50747	0.00045713	2.4875	1.62119e-09	Cytochrome P450 family protein (AHRD V3.3 *** U5GNW2_POPTR)
Solyc08g079355.1	0.909208	3.00714	13.9372	-1.87683	0.00833248	0.591649	0.695458	Cytochrome P450 family protein (AHRD V3.3 *** U5GNW2_POPTR)
Solyc08g079370.2	65.3666	313.407	778.242	-1.1715	0.0397457	1.96122	5.97757e-05	Cytochrome P450 family protein (AHRD V3.3 *** U5GNW2_POPTR)
Solyc08g079430.3	128.59	132.589	368.555	-1.36791	0.000227637	0.0249052	0.989466	partialcopper-containing amine oxidase
Solyc08g080190.3	21.481	81.9738	17.1766	1.79398	0.0021288	1.55396	0.0155096	Glucose-methanol-choline (GMC) oxidoreductase family protein (AHRD V3.3 *** AT1G12570.1)
Solyc08g080700.2	26.3754	132.522	141.81	-0.116804	0.932431	1.89023	0.00126859	carboxyl-terminal peptidase (DUF239) (AHRD V3.3 *** AT5G18460.1)
Solyc08g080710.2	8.56447	29.8742	44.513	-0.54323	0.56544	1.4439	0.0359288	carboxyl-terminal peptidase (DUF239) (AHRD V3.3 *** AT2G44210.1)
Solyc08g080745.1	31.6292	144.979	223.95	-0.540567	0.57124	1.77236	0.00288014	carboxyl-terminal peptidase (DUF239) (AHRD V3.3 *** AT2G44210.1)
Solyc08g080790.1	15.6876	65.0186	44.1708	0.425805	0.683881	1.64425	0.00924374	carboxyl-terminal peptidase (DUF239) (AHRD V3.3 *** AT2G44210.1)
Solyc08g080810.2	156.88	691.402	789.545	-0.165892	0.892539	1.74532	0.00231761	carboxyl-terminal peptidase (DUF239) (AHRD V3.3 *** AT5G18460.1)
Solyc08g080840.1	35.2749	149.09	158.713	-0.105162	0.933282	1.73509	0.00114482	carboxyl-terminal peptidase (DUF239) (AHRD V3.3 *** AT5G18460.1)
Solyc08g080870.3	17.7988	18.3875	59.4281	-1.50308	0.000153872	0.0689363	0.96566	heavy metal atpase 5 (AHRD V3.3 *** AT1G63440.1)
Solyc08g081020.1	26.2561	194.176	274.879	-0.477943	0.561632	2.49932	3.13957e-08	carboxyl-terminal peptidase (DUF239) (AHRD V3.3 *-* AT5G18460.1)
Solyc08g081520.1	6.14687	17.0372	1.5152	2.16765	0.000968818	1.11703	0.252258	Plant/F1M20-13 protein (AHRD V3.3 *** A0A072TUL8_MEDTR)
Solyc08g081890.3	240.442	143.664	365.747	-1.22825	0.00104759	-0.67055	0.228459	ABC transporter family protein (AHRD V3.3 *** U5FPJ5_POPTR)
Solyc08g082350.3	9.74288	16.3633	60.3871	-1.58576	0.0037613	0.70835	0.498829	F-box family protein (AHRD V3.3 *** B9H429_POPTR)
Solyc08g083410.1	33.2333	179.014	745.87	-1.54108	0.0457217	1.56161	0.0577835	Cytochrome P450 family protein (AHRD V3.3 *** U5GNW2_POPTR)
Solyc08g083510.2	1.3852	4.81448	34.6173	-2.50889	3.28634e-05	0.940287	0.423894	Cytochrome P450 family protein (AHRD V3.3 *** U5GNW2_POPTR)
Solyc09g005110.3	9.19803	8.52429	59.6312	-2.20178	6.96967e-05	-0.0696279	0.97635	Pyruvate decarboxylase (AHRD V3.3 *** Q8H9C6_SOLTU)
Solyc09g005380.2	0	2.97273	16.8984	-1.68231	0.023261	1.22844	0.181858	Peptide transporter, putative (AHRD V3.3 *** B9T6M4_RICCO)
Solyc09g005450.1	5.10562	7.08454	0	1.56553	0.0385157	0.25285	0.898985	DUF4283 domain protein (AHRD V3.3 *-* G7I744_MEDTR)
Solyc09g005460.2	14.4816	11.4982	0.532479	1.78378	0.0147791	-0.277123	0.885621	3-phosphoshikimate 1-carboxyvinyltransferase (AHRD V3.3 *-* G1FBT6_CAPAN)
Solyc09g005480.3	33.6823	17.524	257.614	-2.32451	0.000228298	-0.433915	0.791324	F-box family protein, putative (AHRD V3.3 *** A0A061GHK4_THECC)
Solyc09g005510.1	0.496397	0	7.10519	-1.80278	0.0111304	-0.077091	0.976022	pathogenic type III effector avirulence factor Avr AvrRpt-cleavage: cleavage site protein (AHRD V3.3 --* AT5G48500.1)
Solyc09g005520.2	16.043	4.13932	161.435	-2.35774	0.000356718	-0.511394	0.752394	F-box family protein, putative (AHRD V3.3 *-* A0A061GHK4_THECC)
Solyc09g005527.1	2.6664	0	47.7275	-1.67148	0.022177	-0.188821	0.929273	Ethylene-insensitive 2 (AHRD V3.3 *-* Q3S3T1_SOLLC)
Solyc09g005540.2	2.60322	0	61.746	-1.49351	0.0491357	-0.121209	0.957295	Ethylene-insensitive 2 (AHRD V3.3 *-* Q3S3T1_SOLLC)
Solyc09g005730.3	23.8629	43.3209	7.81472	1.7538	0.00799007	0.631354	0.629863	Plant protein 1589 of unknown function (AHRD V3.3 *** AT3G55240.1)
Solyc09g005780.2	13.538	69.6689	187.443	-1.28609	0.0190618	2.02291	8.68175e-05	Sucrose-phosphate synthase 2 (AHRD V3.3 --* Q6EZE7_WHEAT)
Solyc09g005970.1	2.57517	6.93523	21.6322	-1.27102	0.044099	0.931272	0.348834	ABC transporter family protein (AHRD V3.3 *** B9ICA5_POPTR)
Solyc09g007030.3	2.62363	69.2214	3.33947	3.0096	6.176e-07	3.18712	1.11792e-07	Kinesin-like protein (AHRD V3.3 *** M0ZPI7_SOLTU)
Solyc09g007270.3	285.339	681.389	506.33	0.411286	0.411599	1.18872	0.000269842	Ascorbate peroxidase (AHRD V3.3 *** B9VRH6_CITMA)
Solyc09g007740.2	9.37089	25.373	4.73407	1.51304	0.0412177	0.93202	0.396582	mediator of RNA polymerase II transcription subunit 19a-like protein (AHRD V3.3 --* AT5G12230.1)
Solyc09g007760.3	134.907	90.0237	236.422	-1.15618	0.036442	-0.457597	0.673547	plasma membrane intrinsic protein 2.10
Solyc09g008380.3	115.818	74.1389	167.953	-1.17023	2.99554e-06	-0.646798	0.0572667	Pectate lyase (AHRD V3.3 *** K4CQM6_SOLLC)
Solyc09g008560.3	3.63879	0.268684	10.9931	-2.02652	0.0029519	-0.942586	0.409495	2-oxoglutarate (2OG) and Fe(II)-dependent oxygenase superfamily protein (AHRD V3.3 *** AT2G36690.2)
Solyc09g008720.2	97.2249	118.781	642.483	-2.04757	1.77575e-05	0.249441	0.859934	Exostosin-like protein (AHRD V3.3 *** A0A103XZW6_CYNCS)
Solyc09g008970.1	78.7466	266.908	123.008	0.974585	0.0753166	1.53615	0.0010784	AT3g10020/T22K18_16 (AHRD V3.3 *** Q9SR67_ARATH)
Solyc09g009010.3	194.048	188.863	70.101	1.24184	0.0107741	-0.0375876	0.983723	Cellulose synthase-like protein (AHRD V3.3 *** L0ASI8_POPTO)
Solyc09g009100.3	867.978	859.934	386.77	1.10665	1.8247e-06	-0.0193394	0.985141	SolycHsfA3
Solyc09g009250.3	24.9538	47.6714	16.6797	1.30387	0.00407654	0.814924	0.182393	Trihelix transcription factor GT-2-like protein (AHRD V3.3 *** A0A0B0PED7_GOSAR)
Solyc09g009730.1	21.5485	8.89635	0.262241	1.71376	0.0149652	-0.910954	0.383631	regulatory-associated protein of TOR 2 (RAPTOR2) (AHRD V3.3 --* AT5G01770.5)
Solyc09g009810.1	13.1896	29.4149	55.497	-0.786271	0.0905303	1.05404	0.0366696	TSA: Wollemia nobilis Ref_Wollemi_Transcript_15479_650 transcribed RNA sequence (AHRD V3.3 *** A0A0C9RS79_9SPER)
Solyc09g010220.3	42.9786	61.0103	144.414	-1.12324	0.0258813	0.448541	0.661913	Lysosomal pro-X carboxypeptidase, putative (AHRD V3.3 *** B9SX01_RICCO)
Solyc09g011107.1	1.71442	8.31874	26.3747	-1.56502	0.0376537	1.19106	0.236607	Plant self-incompatibility protein S1 family (AHRD V3.3 *-* AT4G16195.1)
Solyc09g011650.3	10.3752	165.219	5.64939	3.13654	4.37352e-08	2.70504	6.30041e-06	Glutathione S-transferase (AHRD V3.3 *** A0A0N9HTE9_HELAN)
Solyc09g014220.3	319.623	271.364	123.232	1.02767	0.0304308	-0.197903	0.865637	Peptide transporter, putative (AHRD V3.3 *** B9T6M4_RICCO)
Solyc09g014350.3	1070.89	2506.62	1208.73	0.987397	0.00518371	1.15171	0.000749072	Glycerol-3-phosphate acyltransferase (AHRD V3.3 *** G7L6J6_MEDTR)
Solyc09g014530.3	12.6512	12.0172	77.3684	-2.19178	0.000206264	-0.040562	0.989466	MLP (AHRD V3.3 *** G8DRV9_GOSBA)
Solyc09g014970.3	3.87483	4.16805	16.6814	-1.39336	0.0471628	0.274966	0.880654	Methyl esterase (AHRD V3.3 *** A0A072UEL6_MEDTR)
Solyc09g015000.3	38.5427	180.075	159.142	0.142326	0.867761	2.01453	3.78295e-08	Heat-shock protein, putative (AHRD V3.3 *** B9S3B2_RICCO)
Solyc09g015170.3	441.557	205.847	241.595	-0.206488	0.736318	-1.02466	0.00164478	Receptor-like kinase (AHRD V3.3 *** C0SW26_SOYBN)
Solyc09g030370.3	20.732	110.225	224.607	-0.917537	0.129339	2.09958	9.85141e-06	GDSL esterase/lipase (AHRD V3.3 *** A0A0B2SPC5_GLYSO)
Solyc09g050020.2	4.23918	13.774	2.80699	1.48064	0.0457217	1.08988	0.265529	cytochrome b (AHRD V3.3 *-* AT2G07727.1)
Solyc09g055500.1	7.65526	35.893	110.017	-1.46754	0.0220941	1.72817	0.0095518	Sulfotransferase (AHRD V3.3 *** K4CT47_SOLLC)
Solyc09g055650.2	0	4.3908	16.11	-1.30895	0.120999	1.64645	0.0347827	R2R3MYB transcription factor 100
Solyc09g055950.1	7.52126	47.2664	4.95928	2.02	0.00390454	1.72662	0.0274004	Photosystem II D2 protein (AHRD V3.3 *-* PSBD_MANES)
Solyc09g056200.3	0	0	4.48962	-1.40935	0.00957495	0	NA	F-box/RNI-like/FBD-like domains-containing protein (AHRD V3.3 --* AT5G56380.2)
Solyc09g065260.2	78.3544	465.247	1344.51	-1.3731	0.00694127	2.25381	5.2279e-07	Early nodulin-like protein (AHRD V3.3 *** A0A0K9P6C2_ZOSMR)
Solyc09g066410.2	24.9245	4.91665	7.15659	-0.119771	0.927337	-1.59642	0.00351233	Phosphate transporter (AHRD V3.3 *** A0A0B5GK48_SOLLC)
Solyc09g072950.1	6.52082	45.5667	66.9168	-0.573574	0.495972	2.26795	2.6329e-05	Plant invertase/pectin methylesterase inhibitor (AHRD V3.3 *** A0A072U6T5_MEDTR)
Solyc09g074190.2	6.822	24.6992	36.8102	-0.594938	0.477052	1.51862	0.0172116	RING/U-box superfamily protein, putative (AHRD V3.3 *** A0A061DXX2_THECC)
Solyc09g074200.2	5.0444	19.6104	52.9225	-1.30054	0.0204327	1.59282	0.0112635	RING/U-box superfamily protein (AHRD V3.3 *** AT4G03000.2)
Solyc09g075550.3	293.974	122.36	181.182	-0.504354	0.286396	-1.15796	0.000600477	Cellulose synthase (AHRD V3.3 *** A0A103XPU9_CYNCS)
Solyc09g075880.3	39.7369	160.011	363.118	-0.993922	0.206143	1.58647	0.0188285	CheY-like two-component responsive regulator family protein (AHRD V3.3 --* AT4G18020.9)
Solyc09g082690.3	20.6981	40.4701	9.82195	1.47047	0.0366514	0.762654	0.51225	superoxide dismutase
Solyc09g083310.2	3.24639	23.5498	56.7381	-1.28141	0.0147344	2.20583	6.44342e-05	E3 ubiquitin ligase DRIP2-like protein (AHRD V3.3 *-* A0A0B0N1B0_GOSAR)
Solyc09g089730.3	6.83085	30.4563	13.6315	0.924769	0.23115	1.7121	0.00730811	2-oxoglutarate (2OG) and Fe(II)-dependent oxygenase superfamily protein (AHRD V3.3 *** AT1G06620.1)
Solyc09g089950.1	264.481	917.652	1961.79	-0.922127	0.198615	1.45948	0.0170729	BEL1-like homeodomain 10 (AHRD V3.3 --* AT1G19700.5)
Solyc09g090090.2	15.5472	20.4463	57.4732	-1.20642	0.0446193	0.35102	0.799361	Phosphoenolpyruvate carboxylase kinase 2 (AHRD V3.3 *** Q84JP7_SOLLC)
Solyc09g090280.2	35.2614	58.9974	136.978	-1.20533	9.41808e-06	0.685848	0.101393	Protein phosphatase 2c, putative (AHRD V3.3 *** B9SS62_RICCO)
Solyc09g091290.1	6.17883	45.2557	42.5638	0.0703726	0.966208	2.0065	0.00330086	Plant self-incompatibility S1 (AHRD V3.3 *** A0A118JZS1_CYNCS)
Solyc09g091300.1	94.6776	22.9722	10.6407	0.823475	0.225831	-1.66789	0.00060889	S-protein homologue (AHRD V3.3 *** Q9AVU9_SOLLC)
Solyc09g091510.3	213.477	143.1	31.4996	1.67154	0.00299911	-0.45167	0.721915	chalcone synthase 1
Solyc09g091620.2	156.597	90.5916	6.56633	2.28917	0.000244399	-0.597727	0.671826	Protein disulfide-isomerase (AHRD V3.3 --* PDI_MAIZE)
Solyc09g091635.1	2.31677	13.2928	35.8268	-1.31829	0.0769925	1.5957	0.0417244	F-box family protein (AHRD V3.3 *** A0A061EN61_THECC)
Solyc09g091810.1	53.7571	150.133	133.755	0.14901	0.846158	1.37208	0.000169337	CLAVATA3/ESR-related protein (AHRD V3.3 --* A0A0A0LNB8_CUCSA)
Solyc09g091960.3	52.8542	71.0274	192.011	-1.30825	0.00233743	0.378694	0.701712	High mobility group B-like protein (AHRD V3.3 *** G7KWP7_MEDTR)
Solyc09g092010.1	91.7654	231.828	69.4422	1.39739	0.018148	1.07663	0.144498	Kinase family protein (AHRD V3.3 *-* B9IJH3_POPTR)
Solyc09g092370.1	27.9661	81.2601	151.476	-0.811328	0.203396	1.303	0.0212554	Plant self-incompatibility protein S1 family (AHRD V3.3 *** AT5G12060.1)
Solyc09g092540.1	20.2118	14.162	102.653	-2.04655	0.000656882	-0.311263	0.850998	F-box family protein (AHRD V3.3 *** AT1G19160.1)
Solyc09g092690.3	35.8606	97.39	180.127	-0.900043	0.00683636	1.28315	0.000120135	Peptidyl-prolyl cis-trans isomerase (AHRD V3.3 *** A0A0K9NXQ5_ZOSMR)
Solyc09g097780.2	347.512	692.064	292.38	1.13995	0.00291566	0.911995	0.0396228	Glycine-rich protein (AHRD V3.3 *-* GRP1_TOBAC)
Solyc09g097850.1	1364.46	2926.7	4618.92	-0.614135	0.179458	1.02304	0.00695596	Cysteine proteinase inhibitor (AHRD V3.3 *** K4CWV7_SOLLC)
Solyc09g097890.2	8.85604	4.79727	27.5605	-1.88232	0.00386849	-0.527859	0.726742	Auxin induced-like protein (AHRD V3.3 *** E0Z5V6_PICSI)
Solyc09g098030.3	12.1637	9.62775	1.02955	1.77755	0.0100322	-0.283141	0.869136	Cytochrome P450 (AHRD V3.3 *** A0A103Y530_CYNCS)
Solyc09g098420.2	55.4325	121.609	299.831	-1.20677	0.000729806	1.05629	0.0101924	Leucine-rich repeat receptor protein kinase EXS (AHRD V3.3 *** A0A1D1XPP4_9ARAE)
Solyc09g098490.3	127.916	143.109	49.4266	1.391	8.58603e-05	0.115883	0.915544	Clathrin interactor EPSIN 3 (AHRD V3.3 *** EPN3_ARATH)
Solyc09g098580.3	70.7932	144.002	56.9895	1.12541	0.0313236	0.855214	0.202198	Rela-spot homolog family protein (AHRD V3.3 *** B9I9P5_POPTR)
Solyc10g005150.2	0	4.7111	11.196	-1.24325	0.147191	1.62314	0.0394438	Purine permease-related family protein (AHRD V3.3 *** B9GYR4_POPTR)
Solyc10g005430.3	88.3889	437.024	891.105	-0.891335	0.209296	1.92547	0.00029626	Quinone reductase family protein (AHRD V3.3 *** AT4G27270.3)
Solyc10g007170.2	4.02924	18.5012	35.7389	-0.841063	0.263356	1.84874	0.0034862	Transcription factor GTE4-like protein (AHRD V3.3 *-* A0A0B0NA54_GOSAR)
Solyc10g007230.2	12.0112	22.0757	74.1207	-1.54488	0.000858162	0.785554	0.33624	TPR repeat thioredoxin TTL1-like protein (AHRD V3.3 *** A0A072V9X4_MEDTR)
Solyc10g007570.3	34.8938	78.8086	84.1862	-0.13971	0.873818	1.04598	0.0310794	Gibberellin 2-oxidase 2 (AHRD V3.3 *** I0B5A7_PETHY)
Solyc10g007800.3	90.107	29.9131	50.9465	-0.616349	0.402025	-1.31087	0.0151726	protodermal factor 1 (AHRD V3.3 *-* AT2G42840.1)
Solyc10g008160.3	133.077	203.827	96.954	1.00472	0.00356482	0.57541	0.250783	Two-component response regulator-like APRR2 (AHRD V3.3 *** A0A151SET7_CAJCA)
Solyc10g008440.3	32.0558	9.70809	18.0275	-0.794086	0.187908	-1.53229	0.000712653	expansin B3 (AHRD V3.3 *** AT4G28250.1)
Solyc10g008655.1	141.847	152.288	39.5754	1.63484	0.00108196	0.0893487	0.958579	Anthocyanin 5-aromatic acyltransferase (AHRD V3.3 *-* A0A0B2SWD3_GLYSO)
Solyc10g008910.1	3291.94	1564.23	2553.95	-0.677175	0.016668	-1.02905	3.42549e-05	Histone H3 (AHRD V3.3 *** A0A068VC55_COFCA)
Solyc10g009190.1	216.341	174.705	72.1491	1.09427	0.0422854	-0.269623	0.826703	glycine-rich protein (AHRD V3.3 *-* AT4G21620.2)
Solyc10g009440.3	1.30161	1.94392	20.5567	-2.65302	2.13367e-05	0.281063	0.885376	Transcription factor (AHRD V3.3 *-* A0A0H5LIB4_COFCA)
Solyc10g009610.2	1.21038	9.19376	28.8662	-1.49758	0.0295902	1.69311	0.0270837	Auxin-responsive GH3 family protein (AHRD V3.3 *** AT2G46370.4)
Solyc10g009620.2	7.42435	39.4436	110.537	-1.23707	0.085677	1.85278	0.00496662	Auxin-responsive GH3 family protein (AHRD V3.3 *** AT2G46370.4)
Solyc10g011960.2	22.2224	26.5903	104.498	-1.67342	0.000690741	0.245951	0.86164	Heavy metal transport/detoxification superfamily protein (AHRD V3.3 *-* AT1G01490.2)
Solyc10g012120.1	34.6286	98.4801	304.163	-1.36103	0.0293382	1.21016	0.0983939	Non-specific lipid-transfer protein (AHRD V3.3 *** NLTP_PINTA)
Solyc10g017890.1	3.76319	18.8743	3.79313	1.53178	0.0388343	1.51151	0.0597145	Photosystem I P700 chlorophyll a apoprotein A1 (AHRD V3.3 *-* PSAA_POPAL)
Solyc10g018390.2	0.650806	0.268684	4.59585	-1.42143	0.0475007	-0.0498851	0.983723	Tryptophan synthase (AHRD V3.3 *** K4CYW3_SOLLC)
Solyc10g019210.1	1.6436	6.23255	49.6174	-2.64152	1.32112e-06	1.21941	0.195856	Sulfotransferase (AHRD V3.3 *** K4CZ39_SOLLC)
Solyc10g024360.2	22.128	21.6979	56.1199	-1.09338	0.0244039	0.103882	0.945009	Potassium channel (AHRD V3.3 *** Q9SSV3_NICPA)
Solyc10g024420.2	25.0189	37.7751	244.944	-2.47615	4.08431e-15	0.576124	0.409313	ABC transporter family protein (AHRD V3.3 *** B9IB53_POPTR)
Solyc10g037890.2	622.157	651.489	306.722	1.07854	1.08453e-13	0.075976	0.87188	ELMO domain-containing protein A (AHRD V3.3 *-* M7YWT9_TRIUA)
Solyc10g039230.1	1.42601	0.268684	7.24979	-1.6244	0.0293382	-0.259357	0.895868	S-locus lectin protein kinase family protein (AHRD V3.3 --* AT1G61490.7)
Solyc10g044820.1	0	0	6.27848	-1.56281	0.0342671	0	1	FAR1-related sequence 2 (AHRD V3.3 --* AT2G32250.8)
Solyc10g044830.1	0	0	13.6973	-2.22489	0.000709936	0	1	BZIP family transcription factor family protein (AHRD V3.3 *** B9N898_POPTR)
Solyc10g044920.2	8.12361	30.2451	111.156	-1.79422	3.63822e-05	1.62626	0.00257214	Stromal processing peptidase, chloroplastic (AHRD V3.3 --* SPP_ARATH)
Solyc10g045153.1	6.74922	7.05581	0.505067	1.80371	0.0132422	-0.00659762	1	ATP-dependent helicase/deoxyribonuclease subunit B (AHRD V3.3 --* A0A0B0NED8_GOSAR)
Solyc10g045350.2	225.643	233.914	0	5.79998	1.80249e-43	0.0413008	0.980496	ecotropic viral integration site protein (AHRD V3.3 *** AT2G44360.1)
Solyc10g046770.2	37.6431	39.6914	3.81712	2.50435	5.19304e-07	0.0127077	0.997236	Trehalose-6-phosphate synthase, putative (AHRD V3.3 *-* B9S8D6_RICCO)
Solyc10g047330.1	12.4725	22.8573	0	2.68028	2.20375e-05	0.544993	0.723494	DNA topoisomerase, type IA, core (AHRD V3.3 --* AT4G31210.3)
Solyc10g047410.1	3.32997	21.436	5.00269	1.36117	0.0895277	1.65835	0.0336827	Photosystem II CP43 reaction center protein (AHRD V3.3 *-* PSBC_SOLLC)
Solyc10g047500.2	1.06362	5.73991	24.8743	-1.80841	0.00869012	1.39454	0.121581	transmembrane protein (AHRD V3.3 *** AT4G33600.1)
Solyc10g047570.2	30.8393	108.185	161.96	-0.570093	0.313262	1.66136	3.49953e-05	Pectin lyase-like superfamily protein (AHRD V3.3 *** AT1G17150.1)
Solyc10g048120.2	10.5373	38.1229	68.5022	-0.783265	0.328482	1.55395	0.018311	DUF1005 family protein (DUF1005) (AHRD V3.3 *** AT4G29310.1)
Solyc10g048190.1	396.655	387.422	66.64	2.17712	8.44121e-08	-0.0401163	0.982775	Thymocyte nuclear protein 1 (AHRD V3.3 *** A0A0B2RF18_GLYSO)
Solyc10g049270.2	27.3165	62.6453	61.7606	-0.0105914	0.9963	1.09076	0.00468622	Serine carboxypeptidase, putative (AHRD V3.3 *** B9S819_RICCO)
Solyc10g049370.2	4.87526	19.491	95.0114	-2.15435	1.85597e-07	1.81698	0.00116171	Pectinesterase (AHRD V3.3 *** K4D094_SOLLC)
Solyc10g052790.1	0.258402	5.34033	0	1.43975	0.0320888	1.25879	0.107053	ATP synthase subunit a, chloroplastic (AHRD V3.3 *-* ATPI_PANGI)
Solyc10g054665.1	46.4759	165.819	390.876	-1.06529	0.115448	1.52498	0.0124476	Beta-1,3-N-acetylglucosaminyltransferase family protein (AHRD V3.3 *** A0A072VIG3_MEDTR)
Solyc10g054667.1	32.9838	121.08	0.802717	4.78536	8.38825e-20	1.59478	0.0163352	Beta-1,3-N-acetylglucosaminyltransferase family protein (AHRD V3.3 *** A0A072VIG3_MEDTR)
Solyc10g054820.2	2.07682	2.51001	21.6023	-2.34741	0.000202114	0.295294	0.877685	X-intrinsic protein 1.2
Solyc10g055240.2	16.2453	7.15798	135.843	-2.76578	4.63072e-06	-0.575744	0.701712	1-phosphatidylinositol phosphodiesterase-related family protein (AHRD V3.3 *** B9H168_POPTR)
Solyc10g055250.1	54.2847	156.392	572.677	-1.79312	5.51139e-11	1.44202	4.64633e-06	cold shock domain protein 1 (AHRD V3.3 *** AT4G36020.2)
Solyc10g055420.2	8.72968	19.8503	89.876	-1.98311	1.22063e-05	1.07419	0.139125	Malate dehydrogenase, cytoplasmic (AHRD V3.3 --* MDHC_MESCR)
Solyc10g055630.2	461.43	745.488	295.988	1.1655	0.0145153	0.605001	0.434712	plasma membrane intrinsic protein 2.9
Solyc10g055780.1	64.5795	24.9058	13.6944	0.650639	0.328684	-1.22587	0.0118222	Endochitinase (Chitinase) (AHRD V3.3 *** Q43184_SOLTU)
Solyc10g055790.1	30.898	3.91657	5.69918	-0.0322562	0.985566	-1.92669	0.000101055	Chitinase (AHRD V3.3 *-* B9VRK7_CAPAN)
Solyc10g055800.2	19.6881	17.8892	5.7362	1.36522	0.0157041	-0.024825	0.992917	Chitinase (AHRD V3.3 *** B9VRK7_CAPAN)
Solyc10g055810.2	104.603	98.5648	31.4368	1.41235	0.00224236	-0.0739357	0.962675	chitinase Z15140
Solyc10g061830.2	1.62319	24.1987	3.04182	2.02389	0.0030255	2.42302	0.000235335	Photosystem II CP43 reaction center protein (AHRD V3.3 *-* PSBC_SOLBU)
Solyc10g074447.1	8.91922	50.3708	78.7145	-0.681898	0.306502	2.09278	2.17398e-05	low-molecular-weight cysteine-rich 21 (AHRD V3.3 *** AT4G29283.1)
Solyc10g074490.2	2.7704	23.7266	56.8267	-1.24937	0.019998	2.40513	1.30561e-05	O-fucosyltransferase family protein (AHRD V3.3 *** AT1G20550.1)
Solyc10g074550.2	10.9941	0	0	0	1	-1.8407	0.0065989	Unknown protein (AHRD V3.3 )
Solyc10g074680.2	1.70678	0.537367	10.131	-1.73776	0.0164593	-0.244724	0.903831	Transcription factor GRAS (AHRD V3.3 *** A0A103Y639_CYNCS)
Solyc10g075050.2	7.56403	42.8857	63.7928	-0.543261	0.547507	1.96159	0.000649375	Non-specific lipid-transfer protein (AHRD V3.3 *** K4D1U7_SOLLC)
Solyc10g076180.1	25.2308	8.32457	4.58443	0.755092	0.360672	-1.22905	0.0496519	ovate family protein 20
Solyc10g076200.2	225.734	2.60188	3.41325	-0.00685355	1	-1.89328	0.00712325	Non-specific lipid-transfer protein (AHRD V3.3 *** K4D1W2_SOLLC)
Solyc10g076840.2	221.156	414.9	169.058	1.16854	0.00431105	0.818596	0.11721	2-oxoglutarate (2OG) and Fe(II)-dependent oxygenase superfamily protein (AHRD V3.3 *** AT1G49390.1)
Solyc10g078265.1	87.3189	4.9913	3.73031	0.436911	0.70002	-3.21813	2.97332e-11	Peptidyl-prolyl cis-trans isomerase (AHRD V3.3 *** A0A0K9NXQ5_ZOSMR)
Solyc10g078530.2	474.766	1018.17	623.951	0.650383	0.189521	1.01363	0.0170729	Patatin (AHRD V3.3 *** M1C6Q0_SOLTU)
Solyc10g078580.1	411.3	148.803	108.052	0.413088	0.588697	-1.29395	0.00616466	Arabinogalactan peptide 14 (AHRD V3.3 *** AGP14_ARATH)
Solyc10g078880.2	12.9165	8.34178	25.2938	-1.39569	0.0171665	-0.502883	0.689658	DNA-directed RNA polymerase subunit beta (AHRD V3.3 *** K4D2C9_SOLLC)
Solyc10g078935.1	0.650806	3.03586	34.8071	-3.16226	2.88732e-08	0.920364	0.445128	low-molecular-weight cysteine-rich 37 (AHRD V3.3 -** AT4G13095.1)
Solyc10g079410.2	124.814	43.8699	51.8194	-0.170592	0.835973	-1.34516	0.000455742	Triacylglycerol lipase SDP1 (AHRD V3.3 *** W9RS42_9ROSA)
Solyc10g079590.1	30.157	18.4106	52.8106	-1.24257	0.0031406	-0.499856	0.544152	histidine-tRNA ligase (AHRD V3.3 *** AT3G10250.5)
Solyc10g079630.1	48.2271	34.9044	101.534	-1.45857	0.000381935	-0.463252	0.60155	P-loop containing nucleoside triphosphate hydrolases superfamily protein (AHRD V3.3 *** AT3G50940.1)
Solyc10g079810.1	10.8869	0	1.02955	-0.297064	0.823049	-2.03596	0.00249845	mediator of RNA polymerase II transcription subunit (AHRD V3.3 --* AT2G10440.2)
Solyc10g079870.2	7.26919	19.9491	1.24496	1.78772	0.0151032	0.807625	0.537507	Cytokinin oxidase/dehydrogenase-like (AHRD V3.3 *** I0IUR0_SOLLC)
Solyc10g079980.1	378.889	816.682	2034.49	-1.14623	0.0426347	0.945886	0.173651	Glycosyltransferase (AHRD V3.3 *** K4D2N9_SOLLC)
Solyc10g080330.2	18.2882	31.4231	11.1795	1.17024	0.0327088	0.611833	0.48758	Pentatricopeptide repeat-containing protein, putative (AHRD V3.3 *** B9S1X9_RICCO)
Solyc10g080410.2	1.06362	0.268684	7.69707	-1.87642	0.00552352	-0.183478	0.927096	BZIP family transcription factor (AHRD V3.3 *** G7KUH7_MEDTR)
Solyc10g081640.2	52.4451	9.98829	11.8587	-0.191264	0.851034	-2.16784	4.01877e-08	Calcium-dependent protein kinase (AHRD V3.3 *** H6UM43_TOBAC)
Solyc10g081810.2	18.8516	115.402	71.4306	0.607252	0.206422	2.33307	7.69727e-12	MD-2-related lipid recognition domain-containing protein / ML domain-containing protein (AHRD V3.3 *-* AT3G11780.1)
Solyc10g081980.2	52.0903	107.519	36.3707	1.26261	0.0383345	0.846218	0.32528	Late embryogenesis abundant (LEA) hydroxyproline-rich glycoprotein family, putative (AHRD V3.3 *** A0A061F1P4_THECC)
Solyc10g082065.1	42.4322	52.022	9.61795	1.87452	0.000707297	0.215373	0.891132	Nuclear transport factor 2 family protein with RNA binding domain isoform 2 (AHRD V3.3 *-* A0A061EH36_THECC)
Solyc10g083060.1	1.8816	5.60901	0	1.72568	0.0104047	0.709442	0.594979	Nuclear transport factor 2 family protein with RNA binding domain isoform 2 (AHRD V3.3 *-* A0A061EH36_THECC)
Solyc10g083580.2	4.99398	41.0393	30.9584	0.261914	0.817903	2.28876	5.1013e-05	Phytosulfokine 3, putative (AHRD V3.3 *** A0A061ESV9_THECC)
Solyc10g083700.3	31.9186	17.7411	51.5862	-1.25504	0.0244304	-0.636677	0.506558	Cytochrome P450 (AHRD V3.3 *** Q8H0I7_PETHY)
Solyc10g084370.2	72.462	92.0136	20.3493	1.57201	0.0270123	0.280536	0.876622	MYB transcription factor (AHRD V3.3 *** B5TV64_CAMSI)
Solyc10g084400.2	90.4478	253.928	283.926	-0.166684	0.855478	1.30689	0.00426135	Glutathione S-transferase family protein (AHRD V3.3 *** AT5G02790.1)
Solyc10g085230.2	123.62	142.191	56.4494	1.18612	0.0185583	0.201361	0.876722	ripening-related mRNA 1b
Solyc10g085360.2	15.5337	8.97101	1.23697	1.49712	0.0286778	-0.582615	0.630651	Cell-wall invertase (AHRD V3.3 *** Q8LRN9_SOLLC)
Solyc10g085540.1	40.373	313.075	1459.68	-1.93437	0.000146202	2.45708	5.62835e-07	Subtilisin-like protease (AHRD V3.3 *** A0A151SNY0_CAJCA)
Solyc10g085740.2	5.47761	10.3604	52.1836	-1.87684	0.00287558	0.62389	0.65458	GDSL esterase/lipase (AHRD V3.3 *** W9R8E1_9ROSA)
Solyc10g085850.1	85.9926	35.7337	148.986	-1.7229	2.5428e-05	-1.00908	0.0606734	S-locus lectin protein kinase family protein (AHRD V3.3 --* AT1G61360.1)
Solyc10g086030.2	211.915	262.713	585.944	-1.08758	0.000472583	0.300359	0.673204	Interactor of constitutive active ROPs 2, chloroplastic-like protein (AHRD V3.3 *** A0A0B0PSX8_GOSAR)
Solyc10g086110.1	12.3481	46.3384	121.394	-1.30087	0.00552352	1.73189	0.000453399	senescence regulator (Protein of unknown function, DUF584) (AHRD V3.3 *** AT5G03230.1)
Solyc11g005300.2	39.8341	39.4203	12.1433	1.32636	0.030578	-0.0756104	0.969602	RING/U-box superfamily protein (AHRD V3.3 *** AT1G49230.1)
Solyc11g005520.2	0	3.05307	11.6079	-1.52167	0.0427005	0.923687	0.383001	Agenet-like domain-containing protein (AHRD V3.3 *-* A0A118K161_CYNCS)
Solyc11g005760.2	129.292	146.126	16.9612	2.3025	2.36101e-05	0.145075	0.937118	Hexosyltransferase (AHRD V3.3 *** K4D4I9_SOLLC)
Solyc11g005860.2	4.98122	5.75711	18.9913	-1.43932	0.0465072	0.0940905	0.968961	Cysteine desulfurase (AHRD V3.3 *** A0A0K9Q199_ZOSMR)
Solyc11g006140.1	12.5708	30.0166	91.2253	-1.39924	0.0131627	1.00693	0.203009	Chaperone DnaJ-domain protein (AHRD V3.3 *-* G7JV72_MEDTR)
Solyc11g006220.2	15.5861	14.0542	62.8575	-1.66894	0.00663811	-0.0949483	0.964856	Myosin XI, putative (AHRD V3.3 *** B9S7I4_RICCO)
Solyc11g006560.2	48.8338	44.8872	187.379	-1.86934	7.5194e-09	-0.0643413	0.962256	Glycosyltransferase, putative (AHRD V3.3 *** B9RSB3_RICCO)
Solyc11g006570.2	32.2683	107.499	47.4486	0.993714	0.144458	1.45691	0.0158851	Myo-inositol oxygenase (AHRD V3.3 *** C6K2L2_SOLLC)
Solyc11g006735.1	17.5773	22.8688	2.33733	2.20781	0.000133258	0.210264	0.898985	F-box protein PP2 (AHRD V3.3 *-* A0A059PC27_CICAR)
Solyc11g006750.1	367.813	455.746	110.648	1.90618	3.93627e-11	0.287775	0.700466	F1F0-ATPase inhibitor protein (AHRD V3.3 *** AT5G04750.1)
Solyc11g007030.2	48.3615	29.1487	11.6513	1.16965	0.0223021	-0.609183	0.419178	alpha/beta-Hydrolases superfamily protein (AHRD V3.3 *** AT2G36290.1)
Solyc11g007050.1	9.53117	68.7033	144.371	-0.895221	0.294043	2.10119	0.000800297	Serine protease inhibitor, potato inhibitor I-type family protein (AHRD V3.3 *** AT3G46860.1)
Solyc11g007130.2	550.724	547.543	223.044	1.25636	6.87194e-09	-0.00250737	1	Hippocampus abundant transcript-like protein 1 (AHRD V3.3 *** W9QGN7_9ROSA)
Solyc11g007200.2	72.376	254.264	112.601	0.951747	0.156727	1.4589	0.011886	Heavy metal transport/detoxification superfamily protein (AHRD V3.3 *-* AT5G27690.1)
Solyc11g007390.1	7.77202	14.3401	2.8424	1.60597	0.0259828	0.612031	0.663504	Glycosyltransferase (AHRD V3.3 *** K4BWC0_SOLLC)
Solyc11g007540.2	732.299	1381.34	601.997	1.08638	0.0164213	0.830276	0.142344	cytochrome P450 77 A20
Solyc11g008260.2	280.905	229.629	523.675	-1.15428	3.15825e-08	-0.279856	0.544803	Papain family cysteine protease (AHRD V3.3 *** AT3G54940.2)
Solyc11g008290.1	281.015	241.242	552.357	-1.13559	8.04279e-05	-0.208604	0.781414	RNA-binding (RRM/RBD/RNP motifs) family protein (AHRD V3.3 *-* AT4G20030.1)
Solyc11g008420.2	150.554	122.363	295.893	-1.19127	0.000515801	-0.275551	0.741432	SKP1-like protein (AHRD V3.3 *** A0A0K0PT05_NICBE)
Solyc11g008520.2	7.20284	20.3889	26.8169	-0.376047	0.67539	1.30646	0.0412808	Dicer-like 2c
Solyc11g010710.2	91.0347	125.387	281.422	-1.1039	5.71165e-09	0.47821	0.117415	AP2-like ethylene-responsive transcription factor (AHRD V3.3 *** G7JWC7_MEDTR)
Solyc11g011380.2	266.827	286.143	86.416	1.4517	0.00309942	0.0773265	0.963603	glutamine synthetase
Solyc11g012020.2	206.437	99.7649	194.61	-0.923352	5.36407e-06	-1.00398	6.18597e-07	EH domain-containing protein 1 (AHRD V3.3 *** A0A1D1YR31_9ARAE)
Solyc11g012370.1	105.045	486.255	1131.25	-0.969109	0.268618	1.63519	0.0247453	Cysteine proteinase inhibitor (AHRD V3.3 --* A0A075F939_TOBAC)
Solyc11g016920.1	1.1268	0.806051	12.5243	-2.00904	0.0034134	0.0553263	0.983723	Nuclear transcription factor Y subunit C-2 (AHRD V3.3 *-* NFYC2_ARATH)
Solyc11g018625.1	3.14239	24.4579	29.957	-0.34151	0.800083	1.8197	0.0157423	Encodes a root meristem growth factor, Belongs to a family of functionally redundant ous peptides that are secreted, putative (AHRD V3.3 -** A0A061F9K3_THECC)
Solyc11g020290.2	0	0.823257	16.6814	-2.05964	0.00278148	0.400236	0.821193	Phosphoenolpyruvate carboxylase (AHRD V3.3 *-* C9W981_ARAHY)
Solyc11g020330.1	8.9632	74.5943	79.1967	-0.144319	0.913467	2.31068	5.76182e-05	leer-sHSP small heat shock protein
Solyc11g021160.1	6.8124	17.4965	1.98828	2.08022	0.000973498	0.966228	0.327318	Ycf68 (AHRD V3.3 *-* A0A0F6NPP1_9POAL)
Solyc11g021170.1	25.1957	92.868	18.1223	1.69528	0.00961288	1.37045	0.075877	S-adenosyl-L-methionine-dependent methyltransferases superfamily protein (AHRD V3.3 --* AT4G13330.6)
Solyc11g021240.2	21.2801	62.7383	24.7663	1.10333	0.0587944	1.28028	0.0284204	Ycf1 (AHRD V3.3 *-* A0A0U1ZHZ0_9SOLN)
Solyc11g027645.1	35.9287	104.132	36.0596	1.24184	0.033275	1.24962	0.0448453	Ribosomal RNA small subunit methyltransferase B (AHRD V3.3 --* W9QFJ5_9ROSA)
Solyc11g027690.1	81.4548	446.347	68.2246	1.99082	0.00134037	1.81763	0.00614365	Flavin-binding kelch domain F box protein (AHRD V3.3 --* A0A088AWQ7_SOYBN)
Solyc11g027710.1	64.5071	239.322	49.5289	1.71938	0.00522581	1.44633	0.0385413	WRKY DNA-binding protein 55 (AHRD V3.3 --* AT2G40740.3)
Solyc11g027760.1	195.063	887.061	105.747	1.87177	0.00812495	1.39811	0.111088	Cytochrome P450 like_TBP (AHRD V3.3 *-* O04892_TOBAC)
Solyc11g027770.1	60.1371	259.663	49.7706	1.79943	0.00316629	1.60633	0.0156596	Senescence-associated protein (AHRD V3.3 *-* A0A072THZ1_MEDTR)
Solyc11g027800.1	4.57037	49.8324	149.751	-1.43972	0.014259	2.64328	1.22768e-06	Sulfotransferase (AHRD V3.3 *** K4D7C3_SOLLC)
Solyc11g028070.2	4.72085	1.36062	11.3616	-1.98912	0.00382032	-0.931627	0.427493	Defensin-like protein (AHRD V3.3 *** DEF_TOBAC)
Solyc11g030380.2	16.5152	330.287	337.141	-0.0344842	0.974573	3.77426	5.31866e-27	Elongation factor 4 (AHRD V3.3 *** A0A0B0MG27_GOSAR)
Solyc11g031950.1	20.0377	14.5903	33.2629	-1.01396	0.0450572	-0.335302	0.76231	glucuronoxylan 4-O-methyltransferase-like protein (DUF579) (AHRD V3.3 *** AT4G09990.1)
Solyc11g032060.3	41.7242	191.858	509.534	-1.28178	0.00611522	1.97316	4.77363e-06	GDSL esterase/lipase (AHRD V3.3 *** W9S0Q7_9ROSA)
Solyc11g039530.1	4.90844	17.7824	2.48535	1.71215	0.0161118	1.20052	0.199841	30S ribosomal protein S3, chloroplastic (AHRD V3.3 *-* RR3_SOLTU)
Solyc11g039860.2	266.095	836.918	258.233	1.31996	0.0457217	1.28744	0.0744637	Tetratricopeptide repeat (TPR)-like superfamily protein (AHRD V3.3 --* AT1G77360.2)
Solyc11g039980.2	113.664	503.996	124.324	1.62763	0.00391528	1.72957	0.00224018	ATP synthase subunit alpha (AHRD V3.3 *** Q5M9V4_TOBAC)
Solyc11g040330.2	96.1968	65.0174	137.859	-1.09162	0.000127599	-0.594078	0.150639	Endo-1,4-beta-xylanase A (AHRD V3.3 *** W9QKK9_9ROSA)
Solyc11g042710.2	1.60279	19.1487	15.0793	0.159102	0.908548	1.95781	0.00319223	NAD(P)-binding Rossmann-fold superfamily protein (AHRD V3.3 *-* AT2G24190.2)
Solyc11g043110.2	55.4815	70.1958	235.459	-1.56663	0.000880745	0.283729	0.823027	GDSL esterase/lipase (AHRD V3.3 *** W9SHN8_9ROSA)
Solyc11g043115.1	5.66519	5.78015	29.5405	-1.74585	0.00688127	0.170791	0.934873	Cytochrome c biogenesis protein CcsA (AHRD V3.3 --* CCSA_WELMI)
Solyc11g044632.1	5.52039	14.9681	3.26065	1.49354	0.0424144	0.993944	0.337988	Ycf1 protein (AHRD V3.3 *-* ATCG01130.1)
Solyc11g044810.2	0.909208	1.92672	11.1348	-1.55592	0.0429564	0.552813	0.721665	2-oxoglutarate (2OG) and Fe(II)-dependent oxygenase superfamily protein (AHRD V3.3 *** AT1G55290.1)
Solyc11g045260.1	3.31525	30.7859	2.79899	1.94417	0.00633068	1.86415	0.0133555	Photosystem II CP43 reaction center protein (AHRD V3.3 *-* PSBC_ZYGCR)
Solyc11g045450.2	5.6952	18.0774	91.0424	-2.1675	2.13367e-05	1.25921	0.100413	B3 domain-containing protein family (AHRD V3.3 *-* A0A151RF19_CAJCA)
Solyc11g050770.1	0.237995	6.51844	2.37274	0.816011	0.439246	1.66348	0.0344708	Photosystem II reaction center protein Z (AHRD V3.3 *** K4D8P0_SOLLC)
Solyc11g050930.1	6.78118	20.708	65.9757	-1.49567	0.0220637	1.1917	0.169982	Sulfotransferase (AHRD V3.3 *** K4D8Q6_SOLLC)
Solyc11g051090.1	6.20688	31.9031	138.192	-1.92872	0.000187853	1.99722	0.000672058	Sulfotransferase (AHRD V3.3 *** K4D8S0_SOLLC)
Solyc11g051170.2	7.49889	41.6205	8.51121	1.50437	0.0500052	1.62867	0.0390605	ATP synthase subunit alpha, chloroplastic (AHRD V3.3 *-* ATPA_TOBAC)
Solyc11g051200.1	42.8833	153.774	21.8657	2.09091	0.000324437	1.40611	0.0506973	Senescence-associated protein (AHRD V3.3 *-* A0A072THH1_MEDTR)
Solyc11g056270.2	7.23089	22.7679	3.59371	1.70243	0.0137222	1.12958	0.2278	Maturase (AHRD V3.3 *** O79414_SOLTU)
Solyc11g056320.1	8.53763	42.3219	8.15873	1.69571	0.00833248	1.63383	0.0167761	Photosystem II CP47 reaction center protein (AHRD V3.3 --* PSBB_SPIOL)
Solyc11g056340.1	2.6568	18.113	4.03596	1.53493	0.0235232	1.85522	0.0055699	Photosystem II protein D1 (AHRD V3.3 *-* PSBA_SOLNI)
Solyc11g061960.2	42.4738	33.4175	84.4305	-1.21439	0.00439535	-0.307337	0.764133	Kinase family protein (AHRD V3.3 *** D7KZX4_ARALL)
Solyc11g062290.2	49.8827	4.78576	4.28221	0.131321	0.927721	-2.7278	6.91518e-08	30S ribosomal protein S19, chloroplastic (AHRD V3.3 -** RR19_MARPO)
Solyc11g062420.2	13.4437	127.706	157.411	-0.267736	0.835967	2.45652	4.09428e-05	SCR (AHRD V3.3 -** A0A072TY38_MEDTR)
Solyc11g063520.1	166.176	416.11	125.928	1.35976	0.02755	1.04925	0.179132	sequence-specific DNA binding transcription factor ATNDX (AHRD V3.3 --* AT4G03090.5)
Solyc11g064750.2	0.237995	8.83322	14.5012	-0.580701	0.567081	2.12212	0.00156924	Pentatricopeptide repeat-containing family protein (AHRD V3.3 *** B9H819_POPTR)
Solyc11g064957.1	3.0288	1.62931	13.6425	-1.88244	0.00503612	-0.307456	0.869646	Vacuolar iron transporter like 4 (AHRD V3.3 --* A0A0B2NPW9_GLYSO)
Solyc11g065310.2	63.066	11.4798	36.5366	-1.11701	0.101068	-1.75015	0.00231761	Tubulin alpha chain (AHRD V3.3 --* TBA_PRUDU)
Solyc11g065520.1	1.7776	7.17518	23.4599	-1.47079	0.0394942	1.25568	0.182299	Leucine-rich repeat protein kinase family protein (AHRD V3.3 --* AT2G28960.2)
Solyc11g065940.2	103.315	86.0448	191.47	-1.0843	0.000398641	-0.227578	0.771504	ENTH/VHS family protein (AHRD V3.3 *** A0A061GXX0_THECC)
Solyc11g066100.2	189.955	571.871	344.826	0.683349	0.133087	1.48138	1.76856e-05	heat shock protein 70 (AHRD V3.3 *** AT3G12580.1)
Solyc11g066270.2	20.515	3.35048	3.11264	0.0286521	0.991802	-1.76206	0.019818	xyloglucan endotransglucosylase-hydrolase 6
Solyc11g066710.2	0.825621	2.52722	17.387	-1.94387	0.00571469	0.634603	0.670909	Phospholipid:diacylglycerol acyltransferase (AHRD V3.3 *** F8RNW6_RICCO)
Solyc11g067270.1	6.30323	19.2326	2.01227	2.13976	0.00114708	1.22632	0.182299	Acylsugar acyltransferase 3 (AHRD V3.3 *** ASAT3_SOLLC)
Solyc11g067310.2	12.1152	1.09194	0	0.689392	0.540771	-2.10494	0.00195732	ABC transporter B family protein (AHRD V3.3 *** G7IBR0_MEDTR)
Solyc11g068515.1	106.749	30.0546	78.5704	-1.04926	0.0808124	-1.43145	0.00824887	Protein kinase superfamily protein (AHRD V3.3 --* AT1G54610.3)
Solyc11g069560.2	7.80519	7.14077	58.9486	-2.4847	1.19649e-06	0.0392523	0.98928	Glycosyl transferase, family 2 (AHRD V3.3 *** A0A124SHF0_CYNCS)
Solyc11g069780.2	1954.63	822.98	833.874	-0.0234555	0.972433	-1.20865	1.42052e-07	P-loop containing nucleoside triphosphate hydrolases superfamily protein (AHRD V3.3 *** AT5G60760.1)
Solyc11g070010.2	50.7912	7.02709	11.4788	-0.487696	0.640976	-2.28875	2.10115e-05	Dynamin-related protein (AHRD V3.3 *** A0A1B0UTC3_TOBAC)
Solyc11g071200.2	39.2383	82.521	92.2076	-0.166935	0.822971	1.00612	0.0167956	GRAS family transcription factor (AHRD V3.3 --* AT2G37650.2)
Solyc11g071205.1	21.987	325.822	217.105	0.501542	0.501219	3.32786	1.06236e-16	Profilin (AHRD V3.3 *** Q8VWR0_SOLLC)
Solyc11g071210.2	0.496397	7.50701	9.10147	-0.373714	0.766782	1.72374	0.0255216	Profilin (AHRD V3.3 --* A0A0D3EBU1_BRAOL)
Solyc11g071290.2	597.397	51.9934	42.8263	0.286546	0.714615	-3.15335	6.49727e-22	Alcohol dehydrogenase (AHRD V3.3 *** I6N8Z5_OLEEU)
Solyc11g071350.1	9.60888	31.2705	15.9364	0.756836	0.311194	1.36814	0.0297399	aluminum activated malate transporter family protein (AHRD V3.3 *** AT1G08440.1)
Solyc11g071400.1	6.28479	28.5824	17.1464	0.502896	0.645082	1.47341	0.0496519	I2C3
Solyc11g071550.2	50.8649	148.593	133.72	0.150032	0.868443	1.38882	0.00133703	Amidase family protein (AHRD V3.3 *** Q94GC8_SOLDE)
Solyc11g071620.3	31.3809	318.153	72.4797	2.04472	8.26098e-15	3.1521	1.08231e-31	aldehyde oxidase
Solyc11g071830.2	28.1072	46.5281	120.07	-1.13492	0.0457217	0.653914	0.483265	DnaJ protein homolog (AHRD V3.3 *** DNJH_CUCSA)
Solyc11g073110.2	21.1033	54.6536	34.6483	0.510497	0.433556	1.14285	0.0209517	UPSTREAM OF FLC protein (DUF966) (AHRD V3.3 *** AT5G59790.1)
Solyc11g073220.2	23.5309	6.18662	8.74604	-0.161865	0.892993	-1.38385	0.0170819	DNA repair protein RAD51 (AHRD V3.3 *** A0A072UK69_MEDTR)
Solyc12g005380.2	5.49802	41.0439	24.206	0.607272	0.458345	2.41859	4.93112e-06	Diacylglycerol kinase (AHRD V3.3 *** K4DB76_SOLLC)
Solyc12g005465.1	25.8459	107.98	211.51	-0.870745	0.242771	1.70969	0.00374957	Early nodulin-like protein (AHRD V3.3 *** A0A072VAV5_MEDTR)
Solyc12g005560.1	10.1551	45.1385	101.127	-1.13241	0.0228115	1.78297	0.000309722	Micronuclear linker histone polyprotein-like protein (AHRD V3.3 *** A0A061E2Z9_THECC)
Solyc12g005730.2	58.8371	158.065	64.5935	1.14733	0.0293382	1.27911	0.0157423	transferring glycosyl group transferase (DUF604) (AHRD V3.3 *** AT5G41460.1)
Solyc12g005750.1	32.6492	68.9142	16.3563	1.59722	0.0124712	0.855265	0.39411	Zinc finger protein CONSTANS-LIKE 14 (AHRD V3.3 *** W9SAN7_9ROSA)
Solyc12g006260.1	5.02007	35.715	11.0765	1.14316	0.182693	1.83806	0.0118753	L-fucokinase/GDP-L-fucose pyrophosphorylase (AHRD V3.3 --* AT1G01220.7)
Solyc12g006520.2	511.503	761.203	295.035	1.30124	1.12302e-06	0.544504	0.186894	Terpene cyclase/mutase family member (AHRD V3.3 *** M1BMW2_SOLTU)
Solyc12g006530.2	30.4581	85.3516	13.3675	2.28122	4.0407e-07	1.29195	0.017336	Terpene cyclase/mutase family member (AHRD V3.3 *** M1BMW3_SOLTU)
Solyc12g006790.2	110.987	75.3218	367.324	-2.03471	1.26902e-08	-0.4665	0.5645	Argonaute10b
Solyc12g007020.2	202.601	91.2532	160.906	-0.784371	0.00849715	-1.10767	3.59199e-05	DUF936 family protein (AHRD V3.3 *** A0A072UQI4_MEDTR)
Solyc12g007080.2	113.041	168.829	57.4343	1.23746	0.0385881	0.453209	0.707796	Plant regulator RWP-RK family protein (AHRD V3.3 --* AT2G17150.6)
Solyc12g008840.2	932.754	387.287	1220.47	-1.55346	2.02909e-08	-1.18602	8.21032e-05	beta-galactosidase 4
Solyc12g009260.2	51.7011	108.834	64.5183	0.722645	0.0308018	1.03462	0.000838392	3-oxoacyl-[acyl-carrier-protein] synthase (AHRD V3.3 *** K4DC14_SOLLC)
Solyc12g009300.3	118093	51064.7	82871.3	-0.632115	0.246121	-1.09622	0.0135586	sucrose synthase (SuSy)
Solyc12g009660.2	29.8949	113.069	64.5425	0.628774	0.512112	1.50906	0.0274004	Exostosin family protein (AHRD V3.3 *** AT5G20260.2)
Solyc12g009800.2	180.576	176.882	475.343	-1.23311	0.0155355	-0.0139359	0.997146	Purple acid phosphatase (AHRD V3.3 *** K4DC68_SOLLC)
Solyc12g010480.2	13.3217	8.32457	29.316	-1.39155	0.0148949	-0.415025	0.750627	ADIPOR-like receptor (AHRD V3.3 *** W9QY38_9ROSA)
Solyc12g010870.2	152.934	177.819	76.6504	1.14459	0.000148279	0.202429	0.793702	ATP synthase I-like protein
Solyc12g010920.2	0	0	18.1143	-3.33071	5.71165e-09	0	1	Oleosin (AHRD V3.3 *** K4DCH8_SOLLC)
Solyc12g010950.2	15.6945	36.745	0.270238	3.54936	3.73481e-10	0.947409	0.34024	NADP-dependent alkenal double bond reductase (AHRD V3.3 *** A0A072TLD5_MEDTR)
Solyc12g011040.2	630.632	520.495	210.875	1.18414	0.00312932	-0.247972	0.804477	Lipoxygenase (AHRD V3.3 *** A0A0V0ISB6_SOLCH)
Solyc12g011410.1	36.3978	111.555	46.1267	1.04006	0.128689	1.32706	0.0419829	tRNA-splicing ligase (DUF239) (AHRD V3.3 --* AT5G56530.2)
Solyc12g011450.2	2799.99	3219.29	1420.2	1.05545	0.0270123	0.181359	0.882434	Chlorophyll a-b binding protein, chloroplastic (AHRD V3.3 *** M1AG46_SOLTU)
Solyc12g014230.2	120.586	49.9292	120.362	-1.02067	0.0437752	-1.02513	0.0589452	DAG protein (AHRD V3.3 *** A0A0K9PW98_ZOSMR)
Solyc12g020130.1	1.56001	19.3474	32.536	-0.806127	0.269251	2.6518	4.93112e-06	RNA-binding (RRM/RBD/RNP motifs) family protein (AHRD V3.3 --* AT3G07810.2)
Solyc12g021140.1	3.51243	15.8257	41.8271	-1.39397	0.0417941	1.50897	0.0529203	Sulfotransferase (AHRD V3.3 *** K4DDN3_SOLLC)
Solyc12g021150.1	3.63879	15.2827	58.2074	-1.89078	0.000337203	1.51106	0.0333778	Sulfotransferase (AHRD V3.3 *** K4DDN4_SOLLC)
Solyc12g027550.1	6.93167	79.4921	7.70003	2.32503	0.000310786	2.43217	0.000173772	Photosystem II CP43 reaction center protein (AHRD V3.3 *-* PSBC_LACSA)
Solyc12g027630.1	0	0	6.12247	-1.91943	0.00436507	0	1	Glycosyl-phosphatidyl inositol-anchored, plant (AHRD V3.3 --* A0A103XTF9_CYNCS)
Solyc12g032980.1	2.97838	16.5239	4.13419	1.39981	0.0605731	1.60063	0.0338005	Photosystem I P700 chlorophyll a apoprotein A2 (AHRD V3.3 *-* PSAB_SOLLC)
Solyc12g035420.2	0	0	15.1161	-2.15104	0.00104635	0	1	Developmentally regulated GTP-binding protein, putative (AHRD V3.3 *-* B9S5S3_RICCO)
Solyc12g035430.1	0	0	6.9012	-1.87992	0.00484151	0	1	Alpha-N-acetylglucosaminidase (AHRD V3.3 *-* Q9ZR45_TOBAC)
Solyc12g036415.1	22.8654	122.627	14.9937	2.16974	0.000324437	1.77182	0.00809437	SAUR-like auxin-responsive protein family (AHRD V3.3 --* AT3G09870.1)
Solyc12g038080.1	2.5324	19.0696	2.0591	1.83743	0.0114877	1.69825	0.0320827	Photosystem II CP43 reaction center protein (AHRD V3.3 *-* PSBC_SOLTU)
Solyc12g039030.1	11.2448	28.4791	8.49817	1.33169	0.0293382	1.01035	0.192255	Photosystem II protein D1 (AHRD V3.3 *-* PSBA_CUSOB)
Solyc12g039080.2	10.0249	13.4134	65.3287	-1.88052	0.0004203	0.291441	0.848225	Leucine-rich repeat protein kinase family protein (AHRD V3.3 *-* AT2G37050.3)
Solyc12g039100.1	0.258402	0.851982	9.05806	-1.76617	0.0145153	0.397517	0.819756	ACT domain-containing protein (AHRD V3.3 *-* A0A103XT27_CYNCS)
Solyc12g040320.2	0	0	13.5927	-2.6037	2.81427e-05	0	1	Leucine-rich repeat (LRR) family protein (AHRD V3.3 *** AT5G07910.1)
Solyc12g040640.2	102.892	136.666	30.5231	1.58489	0.0211364	0.325078	0.843805	Beta-glucosidase, putative (AHRD V3.3 *** B9T4F7_RICCO)
Solyc12g040790.2	1972.31	719.454	393.349	0.789554	0.0911675	-1.32991	0.000558692	Phosphoethanolamine N-methyltransferase (AHRD V3.3 *** A0A075BJJ7_LYCBA)
Solyc12g040800.2	85.9989	274.63	172.45	0.562866	0.488263	1.40902	0.0119322	Calcium-dependent lipid-binding (CaLB domain) family protein (AHRD V3.3 *** AT3G17980.1)
Solyc12g042390.1	28.6691	13.9233	45.1586	-1.41371	0.00653839	-0.824294	0.295798	Werner Syndrome-like exonuclease (AHRD V3.3 *** W9SHV7_9ROSA)
Solyc12g042460.2	28.1913	38.0139	12.2415	1.38603	0.0170228	0.373004	0.77075	4-coumarate--CoA ligase-like
Solyc12g042830.2	20.3708	38.6937	12.3123	1.34046	0.0314648	0.776409	0.41391	Small heat-shock protein, putative (AHRD V3.3 *** B9RV59_RICCO)
Solyc12g043170.1	0.516804	0	17.6515	-2.86058	2.22169e-06	-0.0511035	0.985465	cytochrome P450, family 90, subfamily D, polypeptide 1 (AHRD V3.3 --* AT3G13730.2)
Solyc12g044190.2	1.902	3.06459	28.0174	-2.42667	4.00517e-05	0.396705	0.821076	Disease resistance protein (CC-NBS-LRR class) family protein (AHRD V3.3 *** A0A072U106_MEDTR)
Solyc12g044200.2	34.1921	30.5265	105.429	-1.43579	0.0181447	-0.116388	0.951003	Disease resistance protein (CC-NBS-LRR class) family protein (AHRD V3.3 *** A0A072VNI6_MEDTR)
Solyc12g044300.2	3412.82	6086.7	2422.18	1.18697	0.0101374	0.746354	0.25157	Malonate--CoA ligase (AHRD V3.3 *** A0A0B2P973_GLYSO)
Solyc12g044310.2	290.599	136.426	155.81	-0.175904	0.779848	-1.02823	0.0012735	Major facilitator superfamily protein (AHRD V3.3 *** AT1G52190.1)
Solyc12g044520.2	0.909208	0	39.2035	-4.15461	4.24266e-14	-0.259688	0.892738	Glutathione S-transferase (AHRD V3.3 *** A0A096XCA4_BETPN)
Solyc12g044530.2	0	0.268684	12.0501	-2.58988	1.74359e-05	0.342875	0.828683	Glutathione S-transferase (AHRD V3.3 *** A0A096XCA4_BETPN)
Solyc12g044630.2	30.4926	25.2194	77.1342	-1.41094	0.00286016	-0.201283	0.882434	Profilin (AHRD V3.3 *** M1CJS2_SOLTU)
Solyc12g044983.1	6.48886	2.18388	15.8302	-1.70478	0.0206245	-0.795595	0.544422	Cytochrome P450 family protein (AHRD V3.3 *** B9HFV6_POPTR)
Solyc12g049613.1	0.237995	1.09194	40.6609	-2.87199	1.74093e-06	0.444275	0.795276	Glycosyltransferase (AHRD V3.3 --* M1CLQ4_SOLTU)
Solyc12g049617.1	0.237995	0.823257	28.879	-2.47532	0.00013883	0.281643	0.884907	Glycosyltransferase (AHRD V3.3 *-* A0A0V0I634_SOLCH)
Solyc12g055920.2	6.78491	5.34033	18.2354	-1.40206	0.0302493	-0.193982	0.915544	Calcineurin B, putative (AHRD V3.3 *** B9RCU6_RICCO)
Solyc12g055970.2	970.398	381.981	406.654	-0.0726067	0.946891	-1.18372	0.0133344	Endoglucanase (AHRD V3.3 *** Q93WY9_TOBAC)
Solyc12g056280.2	44.4306	55.8319	178.063	-1.39261	0.0119355	0.262052	0.853608	Transmembrane protein, putative (AHRD V3.3 *-* G7J9T6_MEDTR)
Solyc12g057020.2	1.1472	19.3864	44.0673	-1.06781	0.158858	2.59651	2.50337e-05	Carbohydrate esterase plant-like protein (AHRD V3.3 *** G7J707_MEDTR)
Solyc12g062200.1	123.741	117.838	23.9647	1.55645	0.0239862	-0.0579597	0.982115	Ferredoxin--NADP reductase, chloroplastic (AHRD V3.3 --* FENR_CHLRE)
Solyc12g062680.2	0	6.16359	0.270238	1.41978	0.041257	1.54894	0.0249107	HNH endonuclease (AHRD V3.3 *-* A0A103YC95_CYNCS)
Solyc12g077650.2	1.1472	13.527	2.0591	1.41084	0.0845377	1.67628	0.0357166	30S ribosomal protein S12, chloroplastic (AHRD V3.3 *** RR12_HELAN)
Solyc12g087810.2	216.175	253.604	99.7544	1.21878	0.0010971	0.197075	0.841132	MADS-box transcription factor (AHRD V3.3 *** F1T119_9ERIC)
Solyc12g087830.2	231.894	322.355	150.106	1.00909	0.0081458	0.428594	0.5358	MADS-box transcription factor (AHRD V3.3 *** F1T119_9ERIC)
Solyc12g087900.2	1.92437	21.5197	47.6864	-1.13308	0.12083	2.28513	0.00029626	cyclinD2_1
Solyc12g088090.2	6.70076	15.3573	2.03968	1.74043	0.0157038	0.750059	0.565333	MADS-box transcription factor (AHRD V3.3 *** G7IS85_MEDTR)
Solyc12g088520.2	36.3762	13.3503	25.3504	-0.720792	0.276148	-1.17046	0.0347259	cyclin A3_3
Solyc12g089170.2	0	0	4.42042	-1.43077	0.00888184	0	NA	Myb family transcription factor family protein (AHRD V3.3 *** A9PAX0_POPTR)
Solyc12g094380.2	172.621	169.798	372.28	-1.02187	0.0314019	-0.0196531	0.994148	Thioredoxin superfamily protein (AHRD V3.3 *** A0A061FEH2_THECC)
Solyc12g094440.2	0	0	4.09078	-1.48492	0.018252	0	1	High mobility group family (AHRD V3.3 *** E5GCD0_CUCME)
Solyc12g094600.2	16.5725	20.4808	62.8062	-1.44214	0.00113779	0.330208	0.777902	cyclinB2_5
Solyc12g095750.2	17.074	3.9625	10.2761	-0.777798	0.36322	-1.36827	0.0488283	Auxin efflux carrier family protein, putative (AHRD V3.3 *** A0A061FMX0_THECC)
Solyc12g095800.2	760.639	728.597	198.488	1.6137	0.000445257	-0.0540306	0.97635	DnaJ protein family-like (AHRD V3.3 *** Q7F1J8_ORYSJ)
Solyc12g095970.2	0	0	6.47952	-1.90303	0.000777483	0	1	Abscisic acid receptor (AHRD V3.3 *** G7IB92_MEDTR)
Solyc12g096190.2	1108.81	1083.62	2902.05	-1.29069	0.00106747	-0.0306081	0.985048	Tryptophan synthase-related (AHRD V3.3 *** A0A0A9M6W8_ARUDO)
Solyc12g096320.2	51.0701	34.5671	82.3614	-1.05388	0.013709	-0.428978	0.609009	Gamma-glutamylcyclotransferase (AHRD V3.3 *** K4DHA5_SOLLC)
Solyc12g096610.2	37.5538	53.4987	18.7114	1.25984	0.0185263	0.426492	0.697101	Poly(ADP-ribose) glycohydrolase 1 (AHRD V3.3 *** W9RGD8_9ROSA)
Solyc12g096710.2	7.00762	2.72125	13.8693	-1.51753	0.0128289	-0.723177	0.516392	Receptor-like kinase (AHRD V3.3 *** D4QD70_DIACA)
Solyc12g096730.3	0.237995	6.82616	34.4677	-1.82368	0.00799007	1.95277	0.00737828	polygalacturonase TPG6
Solyc12g096910.1	0.650806	4.83169	0	1.37606	0.03618	1.0237	0.238203	DNA-directed RNA polymerase subunit beta'' (AHRD V3.3 *-* RPOC2_SOLBU)
Solyc12g096930.2	5.24726	38.7119	122.441	-1.58521	0.00159263	2.42782	4.28508e-06	Caleosin (AHRD V3.3 *** S8C3C9_9LAMI)
Solyc12g097010.1	14.9097	15.7167	0	1.70221	0.0220793	0.0121749	0.999106	disease resistance protein (TIR-NBS-LRR class) (AHRD V3.3 *** AT5G17680.1)
Solyc12g098090.1	0.516804	0.583298	8.21356	-1.59638	0.0325952	0.181678	0.934665	Chalcone synthase (AHRD V3.3 *** CHSY_CATRO)
Solyc12g098130.1	0.888801	7.9181	34.5449	-1.73733	0.00989879	1.84287	0.013396	Glucose-6-phosphate isomerase, cytosolic 1 (AHRD V3.3 --* G6PI1_CLARO)
Solyc12g098210.2	2.44881	0.537367	16.9082	-2.21605	0.000545438	-0.314365	0.866572	Pleiotropic drug resistance ABC transporter (AHRD V3.3 *** W0TUG3_ACAMN)
Solyc12g098340.2	33.8983	100.871	65.1273	0.532505	0.40967	1.39132	0.00196339	Pectinesterase (AHRD V3.3 *** K4DHK8_SOLLC)
Solyc12g098730.2	0.258402	0.268684	5.34716	-1.52082	0.0200881	0.109159	0.955528	alpha/beta-Hydrolases superfamily protein (AHRD V3.3 *** AT2G31690.1)
Solyc12g099580.2	9.4213	15.5858	3.24124	1.49908	0.0127017	0.520023	0.655288	WAT1-related protein (AHRD V3.3 *** K4DHX9_SOLLC)
Solyc12g100170.1	8.90646	29.7077	37.9695	-0.371365	0.694613	1.47825	0.0154046	2-oxoglutarate-dependent dioxygenase-related family protein (AHRD V3.3 *** B9GL08_POPTR)

## Sheet: Table S2
Table S2 DEGs between s and WT
GeneID	WT	s	FC	padj	Description
Solyc10g045350	233.914	0	5.79998	1.80249e-43	ecotropic viral integration site protein (AHRD V3.3 *** AT2G44360.1)
Solyc02g077940	0	250.539	-5.80376	4.92093e-34	Disease resistance protein (TIR-NBS-LRR class) family (AHRD V3.3 --* AT5G45060.2)
Solyc08g065590	0	136.653	-5.72454	5.19833e-32	Vacuolar processing enzyme (AHRD V3.3 *** Q9SMD0_SOLLC)
Solyc02g077930	0.268684	208.59	-5.46093	1.77944e-30	Phosphatidylinositol-4-phosphate 5-kinase family protein (AHRD V3.3 --* AT3G07960.4)
Solyc06g075710	0	166.278	-5.34151	8.16813e-29	MEI2-like 2 (AHRD V3.3 --* AT2G42890.3)
Solyc06g083650	153.737	3.91536	4.38377	3.15031e-24	GDSL esterase/lipase (AHRD V3.3 *** A0A0B2SFU0_GLYSO)
Solyc07g062460	41.765	326.243	-2.86519	2.12077e-23	Peptide-N4-(N-acetyl-beta-glucosaminyl)asparagine amidase A (AHRD V3.3 *** PNAA_PRUDU)
Solyc10g054667	121.08	0.802717	4.78536	8.38825e-20	Beta-1,3-N-acetylglucosaminyltransferase family protein (AHRD V3.3 *** A0A072VIG3_MEDTR)
Solyc06g076170	330.617	922.968	-1.45279	1.06049e-18	Glucan endo-1,3-beta-glucosidase, putative (AHRD V3.3 *** B9T3M9_RICCO)
Solyc01g098240	9.46245	160.593	-3.38395	1.06049e-18	Protein FRIGIDA, putative (AHRD V3.3 *-* B9REX4_RICCO)
Solyc06g009040	8.59895	150.794	-3.68285	4.29112e-17	Glutathione S-transferase (AHRD V3.3 *** A5YWI8_SOLCO)
Solyc02g071800	920.372	133.252	2.57421	1.19408e-16	Receptor-like protein kinase (AHRD V3.3 *** B9I1R1_POPTR)
Solyc04g054220	3.49289	109.544	-3.554	1.36722e-15	Cytochrome P450 (AHRD V3.3 *** A0A061DI80_THECC)
Solyc10g024420	37.7751	244.944	-2.47615	4.08431e-15	ABC transporter family protein (AHRD V3.3 *** B9IB53_POPTR)
Solyc11g071620	318.153	72.4797	2.04472	8.26098e-15	aldehyde oxidase
Solyc06g035580	17704.7	2057.19	2.81678	9.90269e-15	Glucose-methanol-choline (GMC) oxidoreductase family protein (AHRD V3.3 *** AT5G51950.3)
Solyc12g044520	0	39.2035	-4.15461	4.24266e-14	Glutathione S-transferase (AHRD V3.3 *** A0A096XCA4_BETPN)
Solyc10g037890	651.489	306.722	1.07854	1.08453e-13	ELMO domain-containing protein A (AHRD V3.3 *-* M7YWT9_TRIUA)
Solyc07g006560	3046.41	15788.8	-2.19019	1.6268e-12	Hypersensitive response assisting protein (AHRD V3.3 *** Q9SWC6_CAPAN)
Solyc06g076400	833.163	213.976	1.85188	3.57534e-12	Protein phosphatase 2C (AHRD V3.3 *** A0A103XPQ7_CYNCS)
Solyc04g051780	145.977	334.072	-1.14145	6.13029e-12	Programmed cell death protein 2-like protein (AHRD V3.3 *** A0A0B0MYF6_GOSAR)
Solyc07g049540	86.2894	549.801	-2.41429	1.15881e-11	Beta-expansin-like protein (AHRD V3.3 *** Q9AXE4_TOBAC)
Solyc00g009141	214.947	744.203	-1.69269	2.01122e-11	Microsomal signal peptidase 25 kDa subunit (AHRD V3.3 *-* G7KBX4_MEDTR)
Solyc02g087770	160.745	452.34	-1.45553	2.86744e-11	Aldose 1-epimerase (AHRD V3.3 *** K4BBT3_SOLLC)
Solyc07g062270	21.4074	112.314	-2.17127	3.13364e-11	Gamma-glutamyl hydrolase, putative (AHRD V3.3 *** B9SEV4_RICCO)
Solyc11g006750	455.746	110.648	1.90618	3.93627e-11	F1F0-ATPase inhibitor protein (AHRD V3.3 *** AT5G04750.1)
Solyc07g054920	22.823	196.888	-2.71348	5.51139e-11	2-oxoglutarate (2OG) and Fe(II)-dependent oxygenase superfamily protein (AHRD V3.3 *** AT2G44800.1)
Solyc10g055250	156.392	572.677	-1.79312	5.51139e-11	cold shock domain protein 1 (AHRD V3.3 *** AT4G36020.2)
Solyc08g007610	90.2337	342.701	-1.80999	1.02726e-10	Subtilisin-like protease (AHRD V3.3 *** Q9LWA3_SOLLC)
Solyc08g008230	30.1462	316.563	-2.80793	1.17174e-10	Protein kinase family protein (AHRD V3.3 --* AT5G38210.3)
Solyc01g081250	53.6986	245.452	-2.08721	1.6015e-10	Glutathione s-transferase, putative (AHRD V3.3 *** B9SPC9_RICCO)
Solyc12g010950	36.745	0.270238	3.54936	3.73481e-10	NADP-dependent alkenal double bond reductase (AHRD V3.3 *** A0A072TLD5_MEDTR)
Solyc08g077570	0	21.4298	-3.52291	5.88474e-10	DNA repair protein rhp54 (AHRD V3.3 *-* M8CMQ9_AEGTA)
Solyc01g097950	275.311	606.025	-1.10915	6.76589e-10	Cysteine synthase (AHRD V3.3 *** K4B0I2_SOLLC)
Solyc03g097170	263.555	74.5273	1.70002	7.08263e-10	Cinnamoyl-CoA reductase, putative (AHRD V3.3 *** B9S247_RICCO)
Solyc08g016160	123.553	31.5624	1.83148	2.5388e-09	Cation/H(+) antiporter (AHRD V3.3 *** A0A0K9NPK0_ZOSMR)
Solyc07g006480	42.3094	2.0671	3.02961	2.5388e-09	Receptor-like kinase (AHRD V3.3 *** D4QD70_DIACA)
Solyc07g064790	9.62775	73.7365	-2.73106	2.65003e-09	calcium ATPase 2 (AHRD V3.3 --* AT4G37640.1)
Solyc02g071010	246.37	18.8428	3.00021	2.65003e-09	Chlorophyll a-b binding protein, chloroplastic (AHRD V3.3 *** Q41422_SOLTU)
Solyc07g056700	31.5252	208.742	-2.40489	4.38422e-09	Armadillo/beta-catenin-like repeat family protein (AHRD V3.3 --* AT1G68940.3)
Solyc04g008260	257.693	22.9176	2.78462	5.07266e-09	PURPLE ACID PHOSPHATASE family protein (AHRD V3.3 *** U5G823_POPTR)
Solyc11g010710	125.387	281.422	-1.1039	5.71165e-09	AP2-like ethylene-responsive transcription factor (AHRD V3.3 *** G7JWC7_MEDTR)
Solyc12g010920	0	18.1143	-3.33071	5.71165e-09	Oleosin (AHRD V3.3 *** K4DCH8_SOLLC)
Solyc07g052260	9.4222	95.959	-2.69434	6.27561e-09	low-molecular-weight cysteine-rich 59 (AHRD V3.3 --* AT4G30070.1)
Solyc11g007130	547.543	223.044	1.25636	6.87194e-09	Hippocampus abundant transcript-like protein 1 (AHRD V3.3 *** W9QGN7_9ROSA)
Solyc11g006560	44.8872	187.379	-1.86934	7.5194e-09	Glycosyltransferase, putative (AHRD V3.3 *** B9RSB3_RICCO)
Solyc12g006790	75.3218	367.324	-2.03471	1.26902e-08	Argonaute10b
Solyc05g007490	1977.75	933.372	1.0534	1.36982e-08	S-adenosyl-L-methionine-dependent methyltransferases superfamily protein (AHRD V3.3 *** AT1G26850.2)
Solyc08g068990	2.72125	43.8441	-2.80315	1.92008e-08	Pathogenesis-related protein 1 (AHRD V3.3 *** A0MZ69_MUSAC)
Solyc12g008840	387.287	1220.47	-1.55346	2.02909e-08	beta-galactosidase 4
Solyc03g093400	53.4643	5.35516	2.61005	2.1304e-08	Sugar transporter protein 15
Solyc06g075700	0	22.9541	-3.23908	2.52027e-08	Protein yippee-like (AHRD V3.3 *** K4C9V4_SOLLC)
Solyc05g010513	22.2798	119.702	-2.3595	2.66897e-08	Nodule Cysteine-Rich (NCR) secreted peptide (AHRD V3.3 -** G7IZI9_MEDTR)
Solyc10g078935	3.03586	34.8071	-3.16226	2.88732e-08	low-molecular-weight cysteine-rich 37 (AHRD V3.3 -** AT4G13095.1)
Solyc11g008260	229.629	523.675	-1.15428	3.15825e-08	Papain family cysteine protease (AHRD V3.3 *** AT3G54940.2)
Solyc09g011650	165.219	5.64939	3.13654	4.37352e-08	Glutathione S-transferase (AHRD V3.3 *** A0A0N9HTE9_HELAN)
Solyc04g015980	2.76718	35.2009	-2.76649	4.40374e-08	Non-specific serine/threonine protein kinase (AHRD V3.3 *** M1A662_SOLTU)
Solyc07g061760	0	78.8126	-3.22325	5.29808e-08	Ankyrin repeat-containing-like protein (AHRD V3.3 *** A0A061FUD1_THECC)
Solyc04g015450	529.258	219.986	1.22329	6.9489e-08	extensin X55684
Solyc06g011350	471.954	126.666	1.76037	7.9785e-08	plasma membrane intrinsic protein 2.4
Solyc10g048190	387.422	66.64	2.17712	8.44121e-08	Thymocyte nuclear protein 1 (AHRD V3.3 *** A0A0B2RF18_GLYSO)
Solyc06g083030	3114.19	7140.64	-1.16011	9.30701e-08	Carboxypeptidase (AHRD V3.3 *** K4CAF8_SOLLC)
Solyc04g014775	24.5052	128.148	-2.28426	9.83807e-08	Cysteine proteinase inhibitor (AHRD V3.3 *** K4BPY2_SOLLC)
Solyc02g077120	63.303	5.64939	2.74001	9.83807e-08	GDSL esterase/lipase (AHRD V3.3 *** A0A199UWQ2_ANACO)
Solyc05g011870	12.4524	83.6715	-2.5462	1.3304e-07	Sulfotransferase (AHRD V3.3 *** K4BXR0_SOLLC)
Solyc04g071070	74.7475	14.9149	1.98563	1.45121e-07	Extensin (AHRD V3.3 *** Q06446_SOLTU)
Solyc07g062720	77.1404	178.249	-1.21332	1.72689e-07	RING/U-box superfamily protein (AHRD V3.3 *-* AT1G53190.2)
Solyc10g049370	19.491	95.0114	-2.15435	1.85597e-07	Pectinesterase (AHRD V3.3 *** K4D094_SOLLC)
Solyc04g024960	0.268684	23.2746	-2.80268	1.8778e-07	AP-1 complex subunit mu (AHRD V3.3 --* A0A0K9PPH1_ZOSMR)
Solyc07g006460	24.7152	0.759311	3.09343	2.98943e-07	Eukaryotic aspartyl protease family protein (AHRD V3.3 *** AT3G18490.1)
Solyc07g064730	17.1463	79.5504	-2.15071	3.62566e-07	GDSL esterase/lipase (AHRD V3.3 *** W9RB61_9ROSA)
Solyc12g006530	85.3516	13.3675	2.28122	4.0407e-07	Terpene cyclase/mutase family member (AHRD V3.3 *** M1BMW3_SOLTU)
Solyc08g074970	8.86194	59.5238	-2.32339	4.18721e-07	Glycosyltransferase family protein (AHRD V3.3 *** G7L745_MEDTR)
Solyc06g072270	25.2135	1.49921	2.864	4.82116e-07	RING/U-box superfamily protein (AHRD V3.3 *** AT3G19950.3)
Solyc06g064520	98.0587	356.625	-1.70777	5.14627e-07	(1-4)-beta-mannan endohydrolase precursor
Solyc10g046770	39.6914	3.81712	2.50435	5.19304e-07	Trehalose-6-phosphate synthase, putative (AHRD V3.3 *-* B9S8D6_RICCO)
Solyc02g078370	30.919	2.8344	2.58742	6.03209e-07	Anther-specific protein TA-29 (AHRD V3.3 *** TA29_TOBAC)
Solyc09g007030	69.2214	3.33947	3.0096	6.176e-07	Kinesin-like protein (AHRD V3.3 *** M0ZPI7_SOLTU)
Solyc06g082350	14.2195	80.306	-2.15446	6.69024e-07	Biotin carboxyl carrier acetyl-CoA carboxylase (AHRD V3.3 --* G7KRK6_MEDTR)
Solyc03g044110	36.9632	145.136	-1.94073	6.70895e-07	B3 domain-containing protein family (AHRD V3.3 *** A0A151S4J0_CAJCA)
Solyc05g052010	34.156	142.308	-1.80288	8.43926e-07	RNA-binding family protein (AHRD V3.3 --* A0A061F8S2_THECC)
Solyc03g118527	19.6575	0	2.80577	8.71126e-07	Transcription factor GTE4 (AHRD V3.3 *-* A0A0K1P824_MORAL)
Solyc04g056510	23.8586	0	2.96206	9.40379e-07	BZIP family transcription factor (AHRD V3.3 *-* A0A0K9PLB3_ZOSMR)
Solyc03g121640	114.626	838.814	-2.30698	9.89392e-07	Chaperonin Cpn60 (AHRD V3.3 *** A0A124SDT3_CYNCS)
Solyc12g006520	761.203	295.035	1.30124	1.12302e-06	Terpene cyclase/mutase family member (AHRD V3.3 *** M1BMW2_SOLTU)
Solyc11g069560	7.14077	58.9486	-2.4847	1.19649e-06	Glycosyl transferase, family 2 (AHRD V3.3 *** A0A124SHF0_CYNCS)
Solyc03g096030	9.77137	72.3487	-2.30634	1.19649e-06	trichome birefringence-like protein (DUF828) (AHRD V3.3 *** AT3G55990.1)
Solyc06g075150	93.9034	231.904	-1.21248	1.22494e-06	Auxin Response Factor 10B
Solyc07g006570	7629.78	25114.6	-1.5891	1.26225e-06	Ribonuclease (AHRD V3.3 *** Q41722_ZINVI)
Solyc10g019210	6.23255	49.6174	-2.64152	1.32112e-06	Sulfotransferase (AHRD V3.3 *** K4CZ39_SOLLC)
Solyc08g068540	38.9531	1.29179	2.85436	1.38064e-06	B3 domain-containing protein (AHRD V3.3 *** W9QJE4_9ROSA)
Solyc01g066453	252.891	679.043	-1.33428	1.47356e-06	Epoxide hydrolase (AHRD V3.3 *-* S8E221_9LAMI)
Solyc08g066040	20.0569	84.2634	-1.99264	1.57249e-06	Oleosin (AHRD V3.3 *** A0A0D2V8E6_GOSRA)
Solyc04g056507	34.6254	0	2.91987	1.58443e-06	BZIP transcription factor family protein (AHRD V3.3 --* B9IHM4_POPTR)
Solyc05g005570	187.767	52.4307	1.6809	1.63067e-06	BURP domain-containing protein (Fragment) (AHRD V1 *--- Q94IC5_9ROSI)
Solyc12g049613	1.09194	40.6609	-2.87199	1.74093e-06	Glycosyltransferase (AHRD V3.3 --* M1CLQ4_SOLTU)
Solyc04g063440	4.40801	41.4506	-2.56105	1.81057e-06	F-box protein (AHRD V3.3 *** A0A0P0CKG2_CITMA)
Solyc09g009100	859.934	386.77	1.10665	1.8247e-06	SolycHsfA3
Solyc03g093520	88.3276	245.718	-1.36958	2.15873e-06	ATP-dependent 6-phosphofructokinase (AHRD V3.3 *** A0A022PUV0_ERYGU)
Solyc12g043170	0	17.6515	-2.86058	2.22169e-06	cytochrome P450, family 90, subfamily D, polypeptide 1 (AHRD V3.3 --* AT3G13730.2)
Solyc07g064870	96.946	31.3516	1.51621	2.42038e-06	Endoglucanase (AHRD V3.3 *** M1C0J8_SOLTU)
Solyc02g064970	94.5935	291.102	-1.47598	2.42038e-06	Peroxidase
Solyc07g049130	4.73983	36.3805	-2.58966	2.42038e-06	PLATZ transcription factor family protein (AHRD V3.3 *** A0A061EE86_THECC)
Solyc08g044370	0.268684	15.2349	-2.79168	2.57777e-06	Ulp1 protease family, C-terminal catalytic domain containing protein (AHRD V3.3 *-* Q60D46_SOLDE)
Solyc08g077610	5.25999	53.2866	-2.72831	2.89036e-06	chromatin remodeling 31 (AHRD V3.3 *-* AT1G05490.1)
Solyc08g061970	118.028	268.928	-1.15675	2.89147e-06	putative spermine synthase
Solyc06g062370	292.521	2871.18	-2.41956	2.91363e-06	Acid phosphatase-like protein 1 (AHRD V3.3 *** V9MHL3_9ROSA)
Solyc08g067440	16.9292	81.2901	-2.00768	2.99554e-06	N-acetyltransferase NAT13 (AHRD V3.3 *** A0A151RZY9_CAJCA)
Solyc09g008380	74.1389	167.953	-1.17023	2.99554e-06	Pectate lyase (AHRD V3.3 *** K4CQM6_SOLLC)
Solyc01g108950	2.48129	31.2842	-2.78937	3.24531e-06	B3 domain-containing protein (AHRD V3.3 -** A0A0B2PAD4_GLYSO)
Solyc02g076920	0	17.2956	-2.82085	3.51459e-06	bHLH transcription factor 013
Solyc05g045950	0.851982	21.7852	-2.57422	3.87018e-06	Protein phosphatase 2A regulatory subunit A (AHRD V3.3 *-* C0L8B0_BETPN)
Solyc10g055240	7.15798	135.843	-2.76578	4.63072e-06	1-phosphatidylinositol phosphodiesterase-related family protein (AHRD V3.3 *** B9H168_POPTR)
Solyc07g054860	957.294	281.635	1.61028	5.59334e-06	Tyrosine decarboxylase (AHRD V3.3 *** Q000T5_ARICO)
Solyc03g033840	49.5923	11.212	1.81526	7.65845e-06	P-loop containing nucleoside triphosphate hydrolases superfamily protein (AHRD V3.3 *** AT3G50940.1)
Solyc03g097580	37.5421	0.731899	2.72512	8.27119e-06	Bidirectional sugar transporter SWEET (AHRD V3.3 *** K4BJH5_SOLLC)
Solyc04g051650	21.2338	1.3272	2.50528	8.43828e-06	Purple acid phosphatase (AHRD V3.3 *** M1D309_SOLTU)
Solyc00g044750	3.55602	36.0217	-2.59372	8.67146e-06	RNA-binding family protein (AHRD V3.3 *-* B9GTK9_POPTR)
Solyc06g036463	0.268684	59.1942	-2.6717	8.80897e-06	vacuole protein (AHRD V3.3 *-* AT4G33625.2)
Solyc09g090280	58.9974	136.978	-1.20533	9.41808e-06	Protein phosphatase 2c, putative (AHRD V3.3 *** B9SS62_RICCO)
Solyc02g089120	109.631	45.4845	1.2046	1.10103e-05	Protein COBRA (AHRD V3.3 *-* A0A151S444_CAJCA)
Solyc03g093230	9.7024	52.4054	-2.22115	1.16695e-05	tonoplast intrinsic protein 5.1
Solyc10g055420	19.8503	89.876	-1.98311	1.22063e-05	Malate dehydrogenase, cytoplasmic (AHRD V3.3 --* MDHC_MESCR)
Solyc06g068240	75.4263	490.594	-2.13131	1.33707e-05	Pyrophosphate-energized vacuolar membrane proton pump (AHRD V3.3 *** AVP_VIGRR)
Solyc12g044530	0.268684	12.0501	-2.58988	1.74359e-05	Glutathione S-transferase (AHRD V3.3 *** A0A096XCA4_BETPN)
Solyc09g008720	118.781	642.483	-2.04757	1.77575e-05	Exostosin-like protein (AHRD V3.3 *** A0A103XZW6_CYNCS)
Solyc01g079160	14.6822	0.524482	2.70413	1.84742e-05	GDSL esterase/lipase (AHRD V3.3 *** W9R6R2_9ROSA)
Solyc02g062310	126.955	577.813	-1.96624	1.85186e-05	BURP domain protein RD22 (AHRD V3.3 *-* RD22_ARATH)
Solyc07g021735	0	25.601	-2.68964	1.91759e-05	GRF zinc finger protein (AHRD V3.3 *-* G7ILB1_MEDTR)
Solyc06g051560	0.537367	18.1132	-2.64178	1.95339e-05	Flavoprotein wrbA (AHRD V3.3 *-* A0A1D1ZBK1_9ARAE)
Solyc11g045450	18.0774	91.0424	-2.1675	2.13367e-05	B3 domain-containing protein family (AHRD V3.3 *-* A0A151RF19_CAJCA)
Solyc07g063490	1.67524	21.1436	-2.44393	2.13367e-05	Root cap/late embryogenesis-like protein (AHRD V3.3 *** A0A072VAI7_MEDTR)
Solyc05g007760	20.4348	59.9878	-1.33784	2.13367e-05	SET domain-containing family protein (AHRD V3.3 *** B9HI95_POPTR)
Solyc10g009440	1.94392	20.5567	-2.65302	2.13367e-05	Transcription factor (AHRD V3.3 *-* A0A0H5LIB4_COFCA)
Solyc10g047330	22.8573	0	2.68028	2.20375e-05	DNA topoisomerase, type IA, core (AHRD V3.3 --* AT4G31210.3)
Solyc04g016120	17.5412	0.469658	2.5963	2.2082e-05	NADH dehydrogenase (AHRD V3.3 --* P92272_9ROSA)
Solyc11g005760	146.126	16.9612	2.3025	2.36101e-05	Hexosyltransferase (AHRD V3.3 *** K4D4I9_SOLLC)
Solyc06g082570	213.681	41.4364	1.95282	2.3715e-05	Kinase interacting (KIP1-like) family protein (AHRD V3.3 *-* G7K0U4_MEDTR)
Solyc01g068410	138.913	400.085	-1.43198	2.44207e-05	SlPIN5
Solyc10g085850	35.7337	148.986	-1.7229	2.5428e-05	S-locus lectin protein kinase family protein (AHRD V3.3 --* AT1G61360.1)
Solyc08g076590	23.0584	61.3332	-1.3925	2.78034e-05	SolycHsfA1c
Solyc05g005460	148.153	461.616	-1.5063	2.80575e-05	Cysteine/Histidine-rich C1 domain family protein (AHRD V3.3 --* AT2G44370.1)
Solyc07g008410	1040.05	24.335	2.60221	2.80575e-05	Protein DETOXIFICATION (AHRD V3.3 *** K4CBW0_SOLLC)
Solyc12g040320	0	13.5927	-2.6037	2.81427e-05	Leucine-rich repeat (LRR) family protein (AHRD V3.3 *** AT5G07910.1)
Solyc08g083510	4.81448	34.6173	-2.50889	3.28634e-05	Cytochrome P450 family protein (AHRD V3.3 *** U5GNW2_POPTR)
Solyc08g008360	7.58166	33.4463	-1.78984	3.62329e-05	DUF4228 domain protein (AHRD V3.3 *** A0A072TUQ1_MEDTR)
Solyc10g044920	30.2451	111.156	-1.79422	3.63822e-05	Stromal processing peptidase, chloroplastic (AHRD V3.3 --* SPP_ARATH)
Solyc06g051190	298.456	80.6893	1.67402	3.71679e-05	RNA-dependent RNA polymerase (AHRD V3.3 *** K4C5R0_SOLLC)
Solyc12g044190	3.06459	28.0174	-2.42667	4.00517e-05	Disease resistance protein (CC-NBS-LRR class) family protein (AHRD V3.3 *** A0A072U106_MEDTR)
Solyc02g077610	61.1583	124.851	-1.04636	4.51924e-05	NAC domain-containing protein (AHRD V3.3 *** A0A060A5P2_BOENI)
Solyc07g053330	171.64	370.956	-1.04823	4.51924e-05	Protein trichome birefringence (AHRD V3.3 *** A0A199W0G2_ANACO)
Solyc02g070170	19.9594	75.0696	-1.86638	4.75667e-05	FAD-binding Berberine family protein (AHRD V3.3 *** A0A061GF79_THECC)
Solyc04g082030	1299.21	612.201	1.03709	4.84403e-05	ornithine decarboxylase
Solyc04g055000	47.5417	5.0301	2.30146	5.19583e-05	tetratricopeptide repeat (TPR)-containing protein (AHRD V3.3 *** AT5G65160.1)
Solyc06g069070	27.1161	0	2.56325	5.30328e-05	Lipid transfer protein (AHRD V3.3 *** S4TID2_GOSHI)
Solyc06g008780	119.379	40.7884	1.41811	5.36254e-05	Transport inhibitor response 1 (AHRD V3.3 *** C7E4R3_TOBAC)
Solyc08g067640	77.2054	312.219	-1.79018	5.41271e-05	Zinc finger C-x8-C-x5-C-x3-H type family protein (AHRD V3.3 --* AT1G21580.8)
Solyc08g007620	20440.9	58369.3	-1.39918	5.52936e-05	Subtilisin-like protease (AHRD V3.3 *** Q9LWA3_SOLLC)
Solyc06g072810	121.277	260.368	-1.03944	5.59955e-05	aspartic/glutamic acid-rich protein (AHRD V3.3 *-* AT5G17160.1)
Solyc04g056505	12.527	0	2.5342	5.7669e-05	P-loop containing nucleoside triphosphate hydrolases superfamily protein (AHRD V3.3 --* AT5G06670.8)
Solyc09g005110	8.52429	59.6312	-2.20178	6.96967e-05	Pyruvate decarboxylase (AHRD V3.3 *** Q8H9C6_SOLTU)
Solyc01g067570	164.312	25.1864	2.10619	7.49889e-05	Adaptin family protein (AHRD V3.3 --* AT4G23460.1)
Solyc03g083730	3.27582	23.9796	-2.47437	7.56237e-05	Plant invertase/pectin methylesterase inhibitor superfamily protein (AHRD V3.3 *** AT5G62360.1)
Solyc06g083600	5.75142	42.5615	-2.36637	7.64702e-05	B3 domain-containing transcription factor ABI3-like protein (AHRD V3.3 *** A0A0B0MR68_GOSAR)
Solyc01g105650	7.15798	53.6216	-2.37037	7.84557e-05	2-oxoglutarate and Fe(II)-dependent oxygenase superfamily protein, putative (AHRD V3.3 *** A0A061E128_THECC)
Solyc11g008290	241.242	552.357	-1.13559	8.04279e-05	RNA-binding (RRM/RBD/RNP motifs) family protein (AHRD V3.3 *-* AT4G20030.1)
Solyc01g105450	1761.64	661.058	1.32226	8.11684e-05	ABC transporter G family member (AHRD V3.3 *** A0A0K9NWI5_ZOSMR)
Solyc04g017670	10.4051	0	2.44359	8.15945e-05	F-box protein (AHRD V3.3 *** H6VUS4_9ROSI)
Solyc09g098490	143.109	49.4266	1.391	8.58603e-05	Clathrin interactor EPSIN 3 (AHRD V3.3 *** EPN3_ARATH)
Solyc07g017970	36.8554	137	-1.78778	8.58603e-05	Pathogenesis-related thaumatin family protein (AHRD V3.3 *** A0A072UCR2_MEDTR)
Solyc07g062810	38.844	95.9137	-1.23783	8.64005e-05	Branched-chain-amino-acid aminotransferase-like protein (AHRD V3.3 *** I3SQ86_MEDTR)
Solyc03g096620	23.1055	1.76944	2.27833	8.70333e-05	F-box/LRR-repeat protein (AHRD V3.3 *** A0A0B2QK07_GLYSO)
Solyc06g048637	27.6386	157.755	-2.00204	8.94534e-05	Exosome complex exonuclease RRP44 (AHRD V3.3 *-* A0A068EX93_COCNU)
Solyc06g060620	487.175	152.473	1.51175	9.52474e-05	Nitrate transporter (AHRD V3.3 *** Q852P7_TOBAC)
Solyc01g009510	2.1954	24.6098	-2.48835	9.53118e-05	BZIP transcription factor (AHRD V3.3 *-* A0A142CR61_9FABA)
Solyc02g061850	3.30455	28.675	-2.23196	9.92391e-05	Phospholipase D (AHRD V3.3 *** K4B675_SOLLC)
Solyc06g073580	13.7797	0	2.28198	0.000102437	1-aminocyclopropane-1-carboxylate oxidase1
Solyc03g121350	20.8906	84.5274	-1.75011	0.000108287	anoctamin-like protein (AHRD V3.3 *** AT1G73020.3)
Solyc04g006983	43.4966	190.279	-1.90913	0.000126695	low-molecular-weight cysteine-rich 56 (AHRD V3.3 -** AT3G20993.1)
Solyc11g040330	65.0174	137.859	-1.09162	0.000127599	Endo-1,4-beta-xylanase A (AHRD V3.3 *** W9QKK9_9ROSA)
Solyc07g053300	18.7699	93.9812	-2.00816	0.000132308	ABC transporter family protein (AHRD V3.3 *** B9I1V7_POPTR)
Solyc02g081760	136.415	632.244	-1.95396	0.000132308	Acyl-transferase (AHRD V3.3 *** Q4W6D5_CAPAN)
Solyc03g111450	16.9006	69.9041	-1.73538	0.000132308	Nuclear transcription factor Y subunit C-1 (AHRD V3.3 *** NFYC1_ARATH)
Solyc06g034100	443.635	209.423	1.03238	0.000132308	ubiquinol-cytochrome C chaperone family protein (AHRD V3.3 *** AT5G51220.1)
Solyc11g006735	22.8688	2.33733	2.20781	0.000133258	F-box protein PP2 (AHRD V3.3 *-* A0A059PC27_CICAR)
Solyc12g049617	0.823257	28.879	-2.47532	0.00013883	Glycosyltransferase (AHRD V3.3 *-* A0A0V0I634_SOLCH)
Solyc06g061040	29.4619	85.7089	-1.51266	0.00013883	Ribose-phosphate pyrophosphokinase (AHRD V3.3 *** G7JHM7_MEDTR)
Solyc05g047510	45.1774	164.206	-1.7872	0.00013883	Sulfotransferase (AHRD V3.3 *** K4C0Y5_SOLLC)
Solyc01g096860	54.8228	263.721	-1.91667	0.000140445	AP2-like ethylene-responsive transcription factor (AHRD V3.3 *-* W9RR61_9ROSA)
Solyc03g093760	19.6735	0.704486	2.35636	0.000140445	Histone-lysine N-methyltransferase, H3 lysine-9 specific SUVH6 (AHRD V3.3 *-* W9S0E6_9ROSA)
Solyc10g085540	313.075	1459.68	-1.93437	0.000146202	Subtilisin-like protease (AHRD V3.3 *** A0A151SNY0_CAJCA)
Solyc04g010250	123.247	469.691	-1.7019	0.000147686	alpha/beta-Hydrolases superfamily protein (AHRD V3.3 *** AT2G39420.1)
Solyc01g100880	48.0195	146.003	-1.49634	0.000147686	WAT1-related protein (AHRD V3.3 *** K4B1B9_SOLLC)
Solyc12g010870	177.819	76.6504	1.14459	0.000148279	ATP synthase I-like protein
Solyc08g080870	18.3875	59.4281	-1.50308	0.000153872	heavy metal atpase 5 (AHRD V3.3 *** AT1G63440.1)
Solyc06g051410	45.3797	107.458	-1.18257	0.000153872	Phosphoribosylanthranilate isomerase (AHRD V3.3 *** F1BPW4_SOLPN)
Solyc01g086760	20.6461	65.4016	-1.58067	0.000160759	Histone H3 (AHRD V3.3 *** H3_VOLCA)
Solyc07g065660	89.2119	227.696	-1.24411	0.000170618	Cellulose synthase family protein (AHRD V3.3 *** B9GFY5_POPTR)
Solyc07g056690	23.3501	77.7834	-1.60906	0.000175646	carboxyl-terminal peptidase (DUF239) (AHRD V3.3 *** AT5G18460.1)
Solyc01g094380	2.14947	27.0358	-2.43601	0.000182742	Protein O-glucosyltransferase 1 (AHRD V3.3 *** A0A0B2PAD6_GLYSO)
Solyc08g013750	2.18388	49.2203	-2.43397	0.000187853	F-box family protein (AHRD V3.3 *-* D7M2J7_ARALL)
Solyc11g051090	31.9031	138.192	-1.92872	0.000187853	Sulfotransferase (AHRD V3.3 *** K4D8S0_SOLLC)
Solyc03g098240	1057.68	370.222	1.37881	0.000189653	glutamate decarboxylase
Solyc07g016215	18.6619	1.72604	2.31587	0.000195776	Organ specific protein (AHRD V3.3 *** A0A103YKI8_CYNCS)
Solyc01g110680	3.33327	23.3911	-2.29468	0.000197061	Small auxin up-regulated RNA12
Solyc00g007030	34.4004	118.195	-1.67625	0.000202114	Glutathione S-transferase (AHRD V3.3 *** A0A096XCA4_BETPN)
Solyc10g054820	2.51001	21.6023	-2.34741	0.000202114	X-intrinsic protein 1.2
Solyc04g081000	427.065	118.161	1.6188	0.000203308	Deficiens
Solyc09g014530	12.0172	77.3684	-2.19178	0.000206264	MLP (AHRD V3.3 *** G8DRV9_GOSBA)
Solyc06g072540	63.9691	5.29234	2.3764	0.000207062	ATP synthase subunit alpha, chloroplastic (AHRD V3.3 *-* ATPA_NICTO)
Solyc02g065240	132.475	57.9629	1.15302	0.00021138	Methyl esterase (AHRD V3.3 *** A0A072UEL6_MEDTR)
Solyc02g032680	0.268684	9.86582	-2.24339	0.000218447	Ninja-family protein (AHRD V3.3 *-* A0A199VX64_ANACO)
Solyc02g080635	221.733	35.8574	2.06343	0.000218693	Photosystem II CP43 reaction center protein (AHRD V3.3 *-* PSBC_JASNU)
Solyc05g050050	10.257	40.9085	-1.94925	0.000226419	WRKY transcription factor 63
Solyc07g007530	67.9913	207.662	-1.54498	0.000226479	egg cell-secreted-like protein (DUF1278) (AHRD V3.3 -** AT2G14378.1)
Solyc01g109500	9.39348	76.6415	-2.23057	0.000227165	Dehydration-responsive protein RD22, putative (AHRD V3.3 *** B9RBD8_RICCO)
Solyc05g009320	512.805	1267.03	-1.22038	0.000227165	LOB domain-containing protein, putative (AHRD V3.3 *** B9T058_RICCO)
Solyc08g079430	132.589	368.555	-1.36791	0.000227637	partialcopper-containing amine oxidase
Solyc09g005480	17.524	257.614	-2.32451	0.000228298	F-box family protein, putative (AHRD V3.3 *** A0A061GHK4_THECC)
Solyc04g014850	23.7554	63.5593	-1.26952	0.000228298	structural maintenance of chromosomes protein (AHRD V3.3 *** AT4G17240.1)
Solyc04g080010	111.49	290.014	-1.30408	0.000233822	Glycosyltransferase (AHRD V3.3 *** K4BV80_SOLLC)
Solyc09g091620	90.5916	6.56633	2.28917	0.000244399	Protein disulfide-isomerase (AHRD V3.3 --* PDI_MAIZE)
Solyc05g007040	108.174	649.814	-2.03703	0.000259177	Disease resistance protein (TIR-NBS-LRR class) family (AHRD V3.3 --* AT5G36930.4)
Solyc04g049226	17.7353	1.70662	2.1809	0.000263747	Pentatricopeptide repeat-containing protein, mitochondrial (AHRD V3.3 *-* A0A0B2Q4X7_GLYSO)
Solyc02g062320	311.296	1434.08	-1.91321	0.000289071	BURP domain protein RD22 (AHRD V3.3 *** RD22_ARATH)
Solyc04g054430	415.16	0.262241	2.36481	0.000297097	Retrovirus-related Pol polyprotein from transposon 17.6 (AHRD V3.3 --* A0A151SX10_CAJCA)
Solyc06g076200	6.35193	36.4488	-2.0703	0.000297097	XH/XS domain-containing family protein (AHRD V3.3 *** U5G4S7_POPTR)
Solyc07g065450	33.1213	8.59298	1.6189	0.000307327	Outward rectifying potassium channel protein (AHRD V3.3 *** AT5G55630.2)
Solyc04g057940	487.379	132.043	1.64124	0.000307327	Transducin/WD40 repeat-like superfamily protein (AHRD V3.3 *** A0A061EZ85_THECC)
Solyc06g064500	87.951	310.132	-1.59642	0.000310786	O-methyltransferase (AHRD V3.3 *** F6M2M1_VITPS)
Solyc12g027550	79.4921	7.70003	2.32503	0.000310786	Photosystem II CP43 reaction center protein (AHRD V3.3 *-* PSBC_LACSA)
Solyc05g047490	19.2268	89.2184	-2.00685	0.000314327	lipid-binding serum glycoprotein family protein (AHRD V3.3 --* AT3G20270.3)
Solyc04g083160	77.9798	233.019	-1.41505	0.000321397	Cytochrome P450 (AHRD V3.3 *** A0A0B0P5Q7_GOSAR)
Solyc12g036415	122.627	14.9937	2.16974	0.000324437	SAUR-like auxin-responsive protein family (AHRD V3.3 --* AT3G09870.1)
Solyc11g051200	153.774	21.8657	2.09091	0.000324437	Senescence-associated protein (AHRD V3.3 *-* A0A072THH1_MEDTR)
Solyc02g070600	44.0777	120.079	-1.30756	0.000330824	F-box protein (AHRD V3.3 *** W9RLE9_9ROSA)
Solyc12g021150	15.2827	58.2074	-1.89078	0.000337203	Sulfotransferase (AHRD V3.3 *** K4DDN4_SOLLC)
Solyc01g091180	48.0195	144.039	-1.45927	0.000351554	peptide transporter 1 (AHRD V3.3 *** AT3G54140.2)
Solyc09g005520	4.13932	161.435	-2.35774	0.000356718	F-box family protein, putative (AHRD V3.3 *-* A0A061GHK4_THECC)
Solyc07g053030	42.6939	4.85009	2.13396	0.000356718	GH3 family protein (AHRD V3.3 *** A0A0K9NRD8_ZOSMR)
Solyc10g079630	34.9044	101.534	-1.45857	0.000381935	P-loop containing nucleoside triphosphate hydrolases superfamily protein (AHRD V3.3 *** AT3G50940.1)
Solyc11g065940	86.0448	191.47	-1.0843	0.000398641	ENTH/VHS family protein (AHRD V3.3 *** A0A061GXX0_THECC)
Solyc04g072380	68.0832	143.133	-1.0731	0.000418271	electron protein, putative (Protein of unknown function, DUF547) (AHRD V3.3 *-* AT1G43020.1)
Solyc12g039080	13.4134	65.3287	-1.88052	0.0004203	Leucine-rich repeat protein kinase family protein (AHRD V3.3 *-* AT2G37050.3)
Solyc05g051580	28.044	85.2982	-1.42747	0.000427179	Phototropic-responsive NPH3 family protein (AHRD V3.3 *** AT5G10250.2)
Solyc06g062920	53.8593	13.9367	1.64909	0.000428204	auxin-regulated dual specificity cytosolic kinase
Solyc06g009130	125.523	294.25	-1.16297	0.000442316	Magnesium/proton exchanger family member (AHRD V3.3 *** K4C3U3_SOLLC)
Solyc12g095800	728.597	198.488	1.6137	0.000445257	DnaJ protein family-like (AHRD V3.3 *** Q7F1J8_ORYSJ)
Solyc08g079350	149.579	457.804	-1.50747	0.00045713	Cytochrome P450 family protein (AHRD V3.3 *** U5GNW2_POPTR)
Solyc04g051785	3.28734	23.8169	-2.03846	0.000467097	FAD/NAD(P)-binding oxidoreductase family protein (AHRD V3.3 --* AT3G24200.2)
Solyc03g006930	0.537367	12.3347	-2.25371	0.000471901	Protein phosphatase 2c, putative (AHRD V3.3 *** B9R9K8_RICCO)
Solyc10g086030	262.713	585.944	-1.08758	0.000472583	Interactor of constitutive active ROPs 2, chloroplastic-like protein (AHRD V3.3 *** A0A0B0PSX8_GOSAR)
Solyc06g053810	231.958	84.3484	1.31052	0.000482482	P-loop containing nucleoside triphosphate hydrolases superfamily protein (AHRD V3.3 *** AT1G04280.2)
Solyc03g118810	442.18	79.1146	1.88935	0.000489125	Calcium binding protein (AHRD V3.3 *** Q93YA8_SESRO)
Solyc02g081740	119.988	606.907	-1.97939	0.00049519	Acyl-transferase (AHRD V3.3 *** Q4W6D5_CAPAN)
Solyc06g050500	4.1278	39.0011	-2.07117	0.000504786	Abscisic acid receptor (AHRD V3.3 *** G7KT83_MEDTR)
Solyc11g008420	122.363	295.893	-1.19127	0.000515801	SKP1-like protein (AHRD V3.3 *** A0A0K0PT05_NICBE)
Solyc07g051820	228.229	63.0689	1.60961	0.000528788	Cellulose synthase family protein (AHRD V3.3 *** B9GTW0_POPTR)
Solyc08g022060	0	15.3153	-2.20736	0.000533356	P-loop containing nucleoside triphosphate hydrolases superfamily protein (AHRD V3.3 --* AT5G17750.1)
Solyc12g098210	0.537367	16.9082	-2.21605	0.000545438	Pleiotropic drug resistance ABC transporter (AHRD V3.3 *** W0TUG3_ACAMN)
Solyc00g013180	28.8695	3.01783	2.18384	0.000588608	NADH-ubiquinone oxidoreductase chain 4 (AHRD V3.3 *-* A0A142I0Y7_NICSY)
Solyc01g006770	13.0862	72.4333	-2.05982	0.000588608	transferring glycosyl group transferase (DUF604) (AHRD V3.3 *** AT4G11350.1)
Solyc02g080860	0.806051	13.147	-2.206	0.000641955	MYB transcription factor-like (AHRD V3.3 *-* A0A0K9PMY6_ZOSMR)
Solyc03g097085	8.8389	0	2.22124	0.000656882	Cysteine protease (AHRD V3.3 *-* Q40675_ORYSA)
Solyc09g092540	14.162	102.653	-2.04655	0.000656882	F-box family protein (AHRD V3.3 *** AT1G19160.1)
Solyc04g074740	122.761	385.722	-1.47891	0.000673949	Blue copper protein, putative (AHRD V3.3 *** B9RJR1_RICCO)
Solyc04g078340	53.075	145.384	-1.39274	0.000675791	Cytochrome P450 (AHRD V3.3 *** C5NM78_TOBAC)
Solyc04g014950	27.8281	0.49707	2.28329	0.00067849	Alpha 1,4-glycosyltransferase family protein (AHRD V3.3 *-* Q2MGS1_MEDTR)
Solyc03g097150	15.4826	59.9574	-1.63405	0.000679147	Inositol-tetrakisphosphate 1-kinase (AHRD V3.3 *** K4BJD2_SOLLC)
Solyc07g008390	359.95	12.2769	2.25236	0.000686995	Kinase, putative (AHRD V3.3 *-* B9SRU2_RICCO)
Solyc10g011960	26.5903	104.498	-1.67342	0.000690741	Heavy metal transport/detoxification superfamily protein (AHRD V3.3 *-* AT1G01490.2)
Solyc10g082065	52.022	9.61795	1.87452	0.000707297	Nuclear transport factor 2 family protein with RNA binding domain isoform 2 (AHRD V3.3 *-* A0A061EH36_THECC)
Solyc10g044830	0	13.6973	-2.22489	0.000709936	BZIP family transcription factor family protein (AHRD V3.3 *** B9N898_POPTR)
Solyc09g098420	121.609	299.831	-1.20677	0.000729806	Leucine-rich repeat receptor protein kinase EXS (AHRD V3.3 *** A0A1D1XPP4_9ARAE)
Solyc06g061230	7.16367	64.188	-1.99785	0.00074208	Metallocarboxypeptidase inhibitor (AHRD V3.3 -** M1D4V9_SOLTU)
Solyc07g062970	480.811	193.914	1.21319	0.00076416	protein phosphatase 2C
Solyc01g066100	5.78584	31.0852	-2.13035	0.00076536	Glycosyltransferase (AHRD V3.3 *** K4AWL3_SOLLC)
Solyc12g095970	0	6.47952	-1.90303	0.000777483	Abscisic acid receptor (AHRD V3.3 *** G7IB92_MEDTR)
Solyc03g033810	12.2021	0.775305	2.15199	0.000786092	F-box/RNI-like superfamily protein (AHRD V3.3 --* AT3G03040.1)
Solyc06g008800	0.268684	17.8829	-2.09395	0.000786682	CNL6
Solyc07g062020	123.161	329.089	-1.25316	0.000802756	Glucan endo-1,3-beta-glucosidase (AHRD V3.3 *** A0A0B0NBZ5_GOSAR)
Solyc01g080000	46.7805	132.017	-1.3932	0.000804708	Eukaryotic aspartyl protease family protein (AHRD V3.3 *** AT1G03220.1)
Solyc00g032947	2.51001	42.3479	-2.09013	0.000804708	Salicylic acid carboxyl methyltransferase (AHRD V3.3 *-* A0A125QZJ1_9ROSI)
Solyc01g104434	42.2072	10.2886	1.68035	0.000804708	Thioredoxin reductase (AHRD V3.3 --* I1GYQ0_BRADI)
Solyc01g107950	20.0903	64.8054	-1.59333	0.00080652	bHLH transcription factor 008
Solyc10g007230	22.0757	74.1207	-1.54488	0.000858162	TPR repeat thioredoxin TTL1-like protein (AHRD V3.3 *** A0A072V9X4_MEDTR)
Solyc11g043110	70.1958	235.459	-1.56663	0.000880745	GDSL esterase/lipase (AHRD V3.3 *** W9SHN8_9ROSA)
Solyc01g106920	273.867	634.137	-1.12407	0.000912926	Nucleobase-ascorbate transporter-like protein (AHRD V3.3 *** G7LFG1_MEDTR)
Solyc08g067610	67.2809	16.9175	1.63474	0.000912926	Pleiotropic drug resistance ABC transporter (AHRD V3.3 *** W0TUG3_ACAMN)
Solyc02g090370	1.36062	12.0855	-2.17834	0.000931999	Reticulon-like protein (AHRD V3.3 *** M1AMN6_SOLTU)
Solyc04g057860	1.65803	21.795	-2.02463	0.00093835	60S ribosomal protein L27 (AHRD V3.3 *** A0A0V0HNB9_SOLCH)
Solyc03g093530	13.2928	0	2.18618	0.000953914	ethylene-responsive transcription factor (AHRD V3.3 *-* AT5G07580.1)
Solyc01g100760	229.095	59.493	1.62336	0.000966658	plant/protein (Protein of unknown function, DUF538) (AHRD V3.3 *** AT1G56580.1)
Solyc08g081520	17.0372	1.5152	2.16765	0.000968818	Plant/F1M20-13 protein (AHRD V3.3 *** A0A072TUL8_MEDTR)
Solyc01g098500	21.3844	65.4087	-1.45785	0.000968818	Sugar facilitator protein 5
Solyc11g021160	17.4965	1.98828	2.08022	0.000973498	Ycf68 (AHRD V3.3 *-* A0A0F6NPP1_9POAL)
Solyc06g008265	19.6965	4.01654	1.79643	0.000985676	Leucine-rich repeat receptor-like protein kinase family protein, putative (AHRD V3.3 *** A0A061GI31_THECC)
Solyc01g067780	20.8275	113.27	-1.93541	0.000988174	DnaJ domain-containing protein (AHRD V3.3 *** A0A103XIV0_CYNCS)
Solyc07g063560	44.2545	112.315	-1.22377	0.000991732	Cotton fiber expressed protein (AHRD V3.3 *** A0A109Y892_GOSBA)
Solyc03g043577	16.1634	57.8782	-1.77109	0.00101847	B3 domain-containing protein family (AHRD V3.3 *** A0A151S4J0_CAJCA)
Solyc08g076250	199.639	750.382	-1.67896	0.00102584	Cytochrome P450 (AHRD V3.3 *** Q9M7M3_CAPAN)
Solyc12g035420	0	15.1161	-2.15104	0.00104635	Developmentally regulated GTP-binding protein, putative (AHRD V3.3 *-* B9S5S3_RICCO)
Solyc01g098220	0.537367	10.86	-2.134	0.00104635	LOB domain-containing protein, putative (AHRD V3.3 *** B9SI79_RICCO)
Solyc08g081890	143.664	365.747	-1.22825	0.00104759	ABC transporter family protein (AHRD V3.3 *** U5FPJ5_POPTR)
Solyc08g021870	0.268684	23.2312	-2.10315	0.00105369	Ankyrin repeat-containing protein (AHRD V3.3 *-* A0A124SAK7_CYNCS)
Solyc02g079140	79.7745	170.3	-1.0114	0.00105573	Heterogeneous nuclear ribonucleoprotein U-like protein 1 (AHRD V3.3 *-* A0A1D1ZDK4_9ARAE)
Solyc02g087910	66.6493	340.257	-1.96097	0.00106454	Non-specific lipid-transfer protein (AHRD V3.3 *** K4BBU7_SOLLC)
Solyc12g096190	1083.62	2902.05	-1.29069	0.00106747	Tryptophan synthase-related (AHRD V3.3 *** A0A0A9M6W8_ARUDO)
Solyc10g008655	152.288	39.5754	1.63484	0.00108196	Anthocyanin 5-aromatic acyltransferase (AHRD V3.3 *-* A0A0B2SWD3_GLYSO)
Solyc04g050570	15.471	2.63498	1.85805	0.00108196	GDSL esterase/lipase (AHRD V3.3 *** A0A0B2RSX5_GLYSO)
Solyc06g034390	304.996	659.415	-1.06545	0.00108637	Phosphate-responsive 1 family protein (AHRD V3.3 *** G7JP91_MEDTR)
Solyc12g087810	253.604	99.7544	1.21878	0.0010971	MADS-box transcription factor (AHRD V3.3 *** F1T119_9ERIC)
Solyc01g007940	3.2242	32.0739	-2.19653	0.00113274	Alanine aminotransferase 2 (AHRD V3.3 *** A0A151TGW4_CAJCA)
Solyc12g094600	20.4808	62.8062	-1.44214	0.00113779	cyclinB2_5
Solyc11g067270	19.2326	2.01227	2.13976	0.00114708	Acylsugar acyltransferase 3 (AHRD V3.3 *** ASAT3_SOLLC)
Solyc08g074910	0	19.0685	-2.11142	0.00115669	F-box/FBD/LRR-repeat protein (AHRD V3.3 --* A0A0H4TD52_MOMCH)
Solyc02g068863	3.58475	56.8159	-2.06006	0.00118286	Leucine-rich repeat receptor-like protein kinase family protein (AHRD V3.3 *-* AT2G33170.2)
Solyc07g049440	336.141	74.0112	1.81689	0.00127974	GDSL esterase/lipase (AHRD V3.3 *** W9S4N1_9ROSA)
Solyc07g054940	15.1392	86.0589	-1.94378	0.00133252	2-oxoglutarate (2OG) and Fe(II)-dependent oxygenase superfamily protein (AHRD V3.3 *** AT2G44800.1)
Solyc11g027690	446.347	68.2246	1.99082	0.00134037	Flavin-binding kelch domain F box protein (AHRD V3.3 --* A0A088AWQ7_SOYBN)
Solyc03g111460	6.98116	31.5384	-1.9777	0.00137258	Nuclear transcription factor Y subunit C-1 (AHRD V3.3 *** NFYC1_ARATH)
Solyc07g053350	38.061	109.258	-1.34897	0.00137513	Trichome birefringence-like protein (AHRD V3.3 *** G7IKB9_MEDTR)
Solyc08g067310	2.48129	26.7061	-2.14225	0.00139438	Non-specific serine/threonine protein kinase (AHRD V3.3 *** K4CLV7_SOLLC)
Solyc08g061210	0	14.6257	-2.14833	0.00143454	CW-type Zinc Finger (AHRD V3.3 --* AT4G15730.2)
Solyc08g008150	28.9578	4.36102	1.94787	0.00145445	Late embryogenesis abundant hydroxyproline-rich glycoprotein (AHRD V3.3 *-* O82354_ARATH)
Solyc03g042524	5.00851	25.4046	-2.03884	0.00146437	B3 domain-containing protein family (AHRD V3.3 --* A0A151TQ65_CAJCA)
Solyc05g024230	118.049	18.7884	1.92658	0.00148868	ATP-dependent 6-phosphofructokinase (AHRD V3.3 *-* A0A0V0IM90_SOLCH)
Solyc07g063020	22.5256	2.57216	1.95484	0.00148868	Early nodulin-like protein (AHRD V3.3 *-* A0A072VCH6_MEDTR)
Solyc03g025760	161.601	56.404	1.37794	0.0015638	Protein O-glucosyltransferase 1 (AHRD V3.3 *** A0A199V2E0_ANACO)
Solyc03g007360	149.966	486.65	-1.51036	0.00157472	Nodulin MtN3
Solyc12g096930	38.7119	122.441	-1.58521	0.00159263	Caleosin (AHRD V3.3 *** S8C3C9_9LAMI)
Solyc04g016590	130.635	45.9448	1.31906	0.00163588	global transcription factor C (AHRD V3.3 --* AT4G10710.2)
Solyc02g066870	2.48129	16.8534	-2.10236	0.00164255	Ninja-family protein (AHRD V3.3 *-* A0A199VX64_ANACO)
Solyc06g008450	66.2989	22.1667	1.37962	0.00165952	Mi1.6
Solyc02g084430	77.8901	18.7176	1.69071	0.00166971	B-box type zinc finger family protein (AHRD V3.3 *-* A0A061E6F9_THECC)
Solyc06g073910	1092.08	502.306	1.04924	0.00166971	Strictosidine synthase, putative (AHRD V3.3 *** B9RJ21_RICCO)
Solyc08g067670	2.52722	114.619	-2.14916	0.00168647	DNA-binding bromodomain-containing protein (AHRD V3.3 --* AT1G58025.2)
Solyc01g017050	192.85	39.6887	1.78811	0.00187002	ATP synthase subunit alpha, chloroplastic (AHRD V3.3 --* ATPA_IPOPU)
Solyc01g102400	83.3658	27.01	1.39103	0.002076	Germin-like protein (AHRD V1 ***- O65358_SOLTU)%3B contains Interpro domain(s) IPR014710 RmlC-like jelly roll fold
Solyc00g009760	711.464	75.9384	2.06664	0.00209766	Senescence-associated protein (AHRD V3.3 *-* A0A072THZ1_MEDTR)
Solyc08g080190	81.9738	17.1766	1.79398	0.0021288	Glucose-methanol-choline (GMC) oxidoreductase family protein (AHRD V3.3 *** AT1G12570.1)
Solyc04g008210	134.013	18.592	1.92373	0.00219535	ETAG-A3
Solyc05g012540	3.33327	20.4327	-2.04087	0.00222865	Heparanase, putative (AHRD V3.3 *** B9RCW6_RICCO)
Solyc05g010270	192.017	87.4738	1.02954	0.00223311	piezo-type mechanosensitive ion channel component (AHRD V3.3 --* AT2G48060.3)
Solyc07g005900	246.606	98.5718	1.19431	0.00223811	Calcium-binding EF-hand family protein (AHRD V3.3 *** A0A061GQP8_THECC)
Solyc10g055810	98.5648	31.4368	1.41235	0.00224236	chitinase Z15140
Solyc06g036130	311.442	126.166	1.18846	0.00226464	Protein DETOXIFICATION (AHRD V3.3 *** K4C4Y2_SOLLC)
Solyc03g120380	780.169	247.049	1.44566	0.00233743	auxin-regulated IAA19
Solyc02g076690	492.222	1047.08	-1.03325	0.00233743	Cysteine protease (AHRD V3.3 *** Q7XYU8_ANTAD)
Solyc09g091960	71.0274	192.011	-1.30825	0.00233743	High mobility group B-like protein (AHRD V3.3 *** G7KWP7_MEDTR)
Solyc04g074850	560.944	261.595	1.03083	0.00236653	ripening regulated protein DDTFR18
Solyc07g055780	11.3374	40.2217	-1.65794	0.00240726	Trichome birefringence-like protein (AHRD V3.3 *** G7IKB9_MEDTR)
Solyc02g094460	1.34342	15.0565	-2.07019	0.00244611	B3 domain transcription factor (AHRD V3.3 *** Q2HUJ5_MEDTR)
Solyc08g006560	38.8624	11.1028	1.51622	0.00246042	3-ketoacyl-acyl carrier protein synthase III (AHRD V3.3 *** AT1G62640.2)
Solyc01g108745	5.25999	31.0071	-1.85052	0.00251228	Polyneuridine-aldehyde esterase-like protein (AHRD V3.3 *** A0A075F1V8_TOBAC)
Solyc07g063930	64.5616	23.1044	1.26444	0.00259516	Organic cation transporter, putative (AHRD V3.3 *** B9SY49_RICCO)
Solyc03g118770	2.82463	26.8782	-1.88486	0.00263953	WUSCHEL-related homeobox 1-like protein (AHRD V3.3 *** A0A0B0P6I0_GOSAR)
Solyc04g079070	45.5749	11.4747	1.66151	0.00268349	Serine carboxypeptidase, putative (AHRD V3.3 *** B9R6Y4_RICCO)
Solyc04g064600	8.97563	52.6066	-1.99296	0.00268349	Structural maintenance of chromosomes protein (AHRD V3.3 --* V4NTQ4_EUTSA)
Solyc03g121080	42.2074	97.2594	-1.00758	0.00268349	Syntaxin-124 protein (AHRD V3.3 *-* A0A0B0PZL0_GOSAR)
Solyc02g077050	1.12067	12.7774	-1.91193	0.00268759	Cathepsin B-like cysteine proteinase (AHRD V1 **-* CYSP_SCHMA)%3B contains Interpro domain(s) IPR013128 Peptidase C1A%2C papain
Solyc05g050060	13.9164	44.5212	-1.57856	0.00273369	WRKY transcription factor 64
Solyc11g020290	0.823257	16.6814	-2.05964	0.00278148	Phosphoenolpyruvate carboxylase (AHRD V3.3 *-* C9W981_ARAHY)
Solyc00g010525	374.451	88.4832	1.67462	0.00279472	Tetratricopeptide repeat (TPR)-like superfamily protein (AHRD V3.3 --* AT5G46400.3)
Solyc06g082420	92.0536	39.1592	1.13067	0.00284046	Peroxidase (AHRD V3.3 *-* K4CAA1_SOLLC)
Solyc12g044630	25.2194	77.1342	-1.41094	0.00286016	Profilin (AHRD V3.3 *** M1CJS2_SOLTU)
Solyc10g085740	10.3604	52.1836	-1.87684	0.00287558	GDSL esterase/lipase (AHRD V3.3 *** W9R8E1_9ROSA)
Solyc09g097780	692.064	292.38	1.13995	0.00291566	Glycine-rich protein (AHRD V3.3 *-* GRP1_TOBAC)
Solyc08g065720	58.7759	19.2969	1.38859	0.00293528	Vacuolar processing enzyme (AHRD V3.3 *** Q9SMD0_SOLLC)
Solyc04g009140	37.2894	80.653	-1.05262	0.0029384	39S ribosomal protein L46, mitochondrial (AHRD V3.3 *** A0A0B2RLR6_GLYSO)
Solyc04g014960	50.1494	6.11905	1.97485	0.0029406	Alpha 1,4-glycosyltransferase family protein (AHRD V3.3 *-* Q2MGS1_MEDTR)
Solyc09g008560	0.268684	10.9931	-2.02652	0.0029519	2-oxoglutarate (2OG) and Fe(II)-dependent oxygenase superfamily protein (AHRD V3.3 *** AT2G36690.2)
Solyc08g077600	0.537367	8.88263	-1.96383	0.00299863	chromatin remodeling 31 (AHRD V3.3 *-* AT1G05490.1)
Solyc09g091510	143.1	31.4996	1.67154	0.00299911	chalcone synthase 1
Solyc10g061830	24.1987	3.04182	2.02389	0.0030255	Photosystem II CP43 reaction center protein (AHRD V3.3 *-* PSBC_SOLBU)
Solyc05g051640	32.847	69.5783	-1.0261	0.00302903	Non-specific serine/threonine protein kinase (AHRD V3.3 *** K4C1J5_SOLLC)
Solyc04g078140	125.245	281.787	-1.08934	0.00304136	Cytochrome B5 (AHRD V3.3 *** Q9ZSP7_PETHY)
Solyc06g082210	178.161	71.9876	1.17423	0.00304394	LIGHT-DEPENDENT SHORT HYPOCOTYLS-like protein (DUF640) (AHRD V3.3 *** AT1G07090.1)
Solyc11g011380	286.143	86.416	1.4517	0.00309942	glutamine synthetase
Solyc12g011040	520.495	210.875	1.18414	0.00312932	Lipoxygenase (AHRD V3.3 *** A0A0V0ISB6_SOLCH)
Solyc06g075650	2.1954	32.3361	-2.02864	0.00313999	tonoplast intrinsic protein 1.2
Solyc06g008920	116.837	260.771	-1.06507	0.0031406	AMP dependent ligase, putative (AHRD V3.3 *** B9R8M5_RICCO)
Solyc10g079590	18.4106	52.8106	-1.24257	0.0031406	histidine-tRNA ligase (AHRD V3.3 *** AT3G10250.5)
Solyc04g079760	10.9953	0.270238	2.04649	0.00314197	Structural constituent of ribosome, putative (AHRD V3.3 *** A0A061EZC6_THECC)
Solyc11g027770	259.663	49.7706	1.79943	0.00316629	Senescence-associated protein (AHRD V3.3 *-* A0A072THZ1_MEDTR)
Solyc07g043400	54.1655	9.92818	1.75635	0.00318339	C2H2 and C2HC zinc fingers superfamily protein (AHRD V3.3 --* AT5G26749.2)
Solyc07g007740	50.6935	172.514	-1.60701	0.00322725	Defensin-like protein (AHRD V3.3 *** DEF_TOBAC)
Solyc06g036467	0	23.7605	-2.00785	0.00325359	Protein kinase, putative (AHRD V3.3 *-* Q1EP57_MUSBA)
Solyc05g005710	6360.38	2627.22	1.16051	0.00329297	spermidine synthase
Solyc00g012440	176.388	54.0071	1.4505	0.00339104	Senescence-associated protein (AHRD V3.3 *-* A0A072THH1_MEDTR)
Solyc04g051790	0.537367	11.5126	-2.00721	0.00339104	Transposon protein, putative, mutator sub-class (AHRD V3.3 *-* Q60DJ3_ORYSJ)
Solyc11g016920	0.806051	12.5243	-2.00904	0.0034134	Nuclear transcription factor Y subunit C-2 (AHRD V3.3 *-* NFYC2_ARATH)
Solyc01g099910	20.2109	55.1623	-1.37499	0.00355096	Epoxide hydrolase (AHRD V3.3 *** B3VMR4_NICBE)
Solyc00g011160	586.167	162.584	1.53935	0.00355096	Glucan endo-1,3-beta-glucosidase, basic vacuolar isoform (AHRD V3.3 --* E13B_HEVBR)
Solyc02g071550	1.38935	12.1015	-2.00757	0.00355096	Senescence regulator (AHRD V3.3 *** A0A103Y1D7_CYNCS)
Solyc10g008160	203.827	96.954	1.00472	0.00356482	Two-component response regulator-like APRR2 (AHRD V3.3 *** A0A151SET7_CAJCA)
Solyc00g013140	51.0956	7.09719	1.91136	0.00364986	NADH-ubiquinone oxidoreductase chain 5 (AHRD V3.3 *** NU5M_WHEAT)
Solyc06g075310	89.3826	21.3928	1.61931	0.00367098	Adenylate kinase isoenzyme 6 homolog (AHRD V3.3 *** M1ABZ6_SOLTU)
Solyc04g015960	28.3172	61.9315	-1.05317	0.0036712	NAC domain-containing protein, putative (AHRD V3.3 --* B9S9K8_RICCO)
Solyc02g033050	5.27719	23.6723	-1.90531	0.0037613	chromatin remodeling 31 (AHRD V3.3 *-* AT1G05490.1)
Solyc08g082350	16.3633	60.3871	-1.58576	0.0037613	F-box family protein (AHRD V3.3 *** B9H429_POPTR)
Solyc11g028070	1.36062	11.3616	-1.98912	0.00382032	Defensin-like protein (AHRD V3.3 *** DEF_TOBAC)
Solyc05g026520	0.851982	9.1997	-1.96106	0.00382032	Serine/threonine protein phosphatase 7 long form isogeny (AHRD V3.3 *** A0A151SGZ7_CAJCA)
Solyc09g097890	4.79727	27.5605	-1.88232	0.00386849	Auxin induced-like protein (AHRD V3.3 *** E0Z5V6_PICSI)
Solyc09g055950	47.2664	4.95928	2.02	0.00390454	Photosystem II D2 protein (AHRD V3.3 *-* PSBD_MANES)
Solyc11g039980	503.996	124.324	1.62763	0.00391528	ATP synthase subunit alpha (AHRD V3.3 *** Q5M9V4_TOBAC)
Solyc02g063480	28.044	77.8741	-1.33707	0.00401473	Eukaryotic aspartyl protease family protein (AHRD V3.3 *** AT1G03230.1)
Solyc06g063230	424.371	169.618	1.19569	0.00401473	WD repeat-containing protein 49 isoform 1 (AHRD V3.3 *** A0A061G8I2_THECC)
Solyc07g049120	5.97418	45.4921	-2.00417	0.00404482	PLATZ transcription factor family protein (AHRD V3.3 *** A0A061EE86_THECC)
Solyc05g005440	2.45256	15.0725	-1.99351	0.00407654	Transcription factor (AHRD V3.3 *-* A0A0H5LIB4_COFCA)
Solyc09g009250	47.6714	16.6797	1.30387	0.00407654	Trihelix transcription factor GT-2-like protein (AHRD V3.3 *** A0A0B0PED7_GOSAR)
Solyc06g011540	15.797	0	1.77487	0.00429525	Myosin (AHRD V3.3 *-* W5ZT55_MAIZE)
Solyc04g077030	99.1562	45.4694	1.0371	0.00429525	Xylulose kinase, putative (AHRD V3.3 *** A0A061FE36_THECC)
Solyc10g076840	414.9	169.058	1.16854	0.00431105	2-oxoglutarate (2OG) and Fe(II)-dependent oxygenase superfamily protein (AHRD V3.3 *** AT1G49390.1)
Solyc07g049430	481.46	226.803	1.00522	0.0043604	GDSL esterase/lipase (AHRD V3.3 *** W9STE9_9ROSA)
Solyc12g027630	0	6.12247	-1.91943	0.00436507	Glycosyl-phosphatidyl inositol-anchored, plant (AHRD V3.3 --* A0A103XTF9_CYNCS)
Solyc08g077720	3105.24	1467.18	1.00744	0.00439535	60S ribosomal protein L37a (AHRD V3.3 *** RL37A_GOSHI)
Solyc11g061960	33.4175	84.4305	-1.21439	0.00439535	Kinase family protein (AHRD V3.3 *** D7KZX4_ARALL)
Solyc03g006950	23.6073	58.4022	-1.31921	0.00441111	Protein phosphatase 2C family protein (AHRD V3.3 *** AT5G51760.2)
Solyc07g055840	20.6505	49.5916	-1.20725	0.00448864	Citrate synthase (AHRD V3.3 *** K4CGB7_SOLLC)
Solyc01g098560	63.9107	176.109	-1.30775	0.00448864	Sugar facilitator protein 8
Solyc03g093610	85.8886	178.135	-1.00941	0.00453777	ethylene response factor A.2
Solyc00g230080	29.6309	3.80913	1.96321	0.00456871	Photosystem II D2 protein (AHRD V3.3 *-* PSBD_PLETE)
Solyc03g025190	0.268684	9.37171	-1.95911	0.00456979	anthocyanin permease
Solyc12g035430	0	6.9012	-1.87992	0.00484151	Alpha-N-acetylglucosaminidase (AHRD V3.3 *-* Q9ZR45_TOBAC)
Solyc00g024570	2.7959	18.6696	-1.92075	0.00492287	F-box protein, putative (AHRD V3.3 *-* A2Q1T0_MEDTR)
Solyc00g012430	101.778	21.1995	1.71368	0.00493253	alpha/beta-Hydrolases superfamily protein (AHRD V3.3 --* AT5G27320.1)
Solyc04g082520	35.5464	91.2491	-1.34281	0.00495839	glycosyltransferase family protein (DUF23) (AHRD V3.3 *** AT4G37420.1)
Solyc00g068970	3276.67	509.18	1.86451	0.00495839	Senescence-associated protein (AHRD V3.3 *-* A0A072THH1_MEDTR)
Solyc02g071700	113.398	4.21301	1.93189	0.00501921	Lipase, GDSL (AHRD V3.3 *** A0A103XTV4_CYNCS)
Solyc11g064957	1.62931	13.6425	-1.88244	0.00503612	Vacuolar iron transporter like 4 (AHRD V3.3 --* A0A0B2NPW9_GLYSO)
Solyc04g057787	10.5097	0	1.87845	0.00508115	BED zinc finger,hAT family dimerization domain, putative (AHRD V3.3 *-* A0A061FD65_THECC)
Solyc07g044820	13.7096	51.221	-1.74256	0.00508115	Hexosyltransferase (AHRD V3.3 *** K4CEP0_SOLLC)
Solyc07g006550	29.7065	8.24554	1.50703	0.00518371	Ribonuclease S-6 (AHRD V3.3 --* RNS6_PYRPY)
Solyc06g009600	17.5975	56.8626	-1.46696	0.00519797	HIT zinc finger,PAPA-1-like conserved region, putative (AHRD V3.3 *-* A0A061F305_THECC)
Solyc11g027710	239.322	49.5289	1.71938	0.00522581	WRKY DNA-binding protein 55 (AHRD V3.3 --* AT2G40740.3)
Solyc07g065980	116.868	252.879	-1.0033	0.00524808	alkaline alpha-galactosidase seed imbibition protein
Solyc07g053020	215.022	545.968	-1.2057	0.00541601	NBS-LRR type disease resistance protein (AHRD V3.3 *** Q19PJ0_POPTR)
Solyc10g080410	0.268684	7.69707	-1.87642	0.00552352	BZIP family transcription factor (AHRD V3.3 *** G7KUH7_MEDTR)
Solyc10g086110	46.3384	121.394	-1.30087	0.00552352	senescence regulator (Protein of unknown function, DUF584) (AHRD V3.3 *** AT5G03230.1)
Solyc07g062280	0.583298	8.19756	-1.9223	0.00554062	Gamma-glutamyl hydrolase (AHRD V3.3 *** X5HY53_IPONI)
Solyc05g053000	2.74997	16.2741	-1.74139	0.00568837	AT hook motif DNA-binding family protein (AHRD V3.3 *** A0A072V017_MEDTR)
Solyc11g066710	2.52722	17.387	-1.94387	0.00571469	Phospholipid:diacylglycerol acyltransferase (AHRD V3.3 *** F8RNW6_RICCO)
Solyc07g056400	57.964	24.7133	1.06713	0.00573224	Protein kinase superfamily protein (AHRD V3.3 *** AT3G14370.1)
Solyc05g006290	4.27711	21.568	-1.93518	0.00579012	F-box protein, putative (AHRD V3.3 *-* A2Q1T0_MEDTR)
Solyc06g071060	29.7984	65.0647	-1.04266	0.00579012	NAD(P)-binding Rossmann-fold superfamily protein (AHRD V3.3 *** AT3G03980.1),Pfam:PF13561
Solyc08g077870	33.2579	7.65366	1.71568	0.00579012	Pentatricopeptide repeat (PPR) superfamily protein (AHRD V3.3 --* AT3G22670.1)
Solyc03g115620	0	8.74946	-1.87093	0.0057944	weak chloroplast movement under blue light protein (DUF827) (AHRD V3.3 *-* AT1G12150.2)
Solyc08g005840	43.2072	10.5749	1.53956	0.00579499	Eukaryotic aspartyl protease family protein (AHRD V3.3 *** G7K1Y8_MEDTR)
Solyc07g064300	79.3992	183.163	-1.07548	0.00579799	Dystrobrevin alpha (AHRD V3.3 *** A0A0B0PJT5_GOSAR)
Solyc03g097280	331.702	1071.04	-1.42444	0.00580504	Alanine--tRNA ligase (AHRD V3.3 *-* K4BJE6_SOLLC)
Solyc06g024210	1095.11	155.792	1.87516	0.00580514	Senescence-associated protein (AHRD V3.3 *-* A0A072THV8_MEDTR)
Solyc00g013150	15.5985	2.03169	1.84866	0.00590229	U-box domain-containing protein kinase family protein (AHRD V3.3 --* AT5G61550.4)
Solyc00g011150	1020.61	247.062	1.6147	0.00591862	photosystem II stability/assembly factor, chloroplast (HCF136) (AHRD V3.3 --* AT5G23120.2)
Solyc02g062960	764.509	245.138	1.40262	0.00592618	Homeobox-leucine zipper family protein (AHRD V3.3 *** B9HET5_POPTR)
Solyc07g032385	135.681	64.5985	1.01028	0.00596505	Pentatricopeptide repeat-containing-like protein (AHRD V3.3 *** A0A0B0N0N5_GOSAR)
Solyc02g089160	35.7163	84.3294	-1.11437	0.00611384	dwarf
Solyc11g032060	191.858	509.534	-1.28178	0.00611522	GDSL esterase/lipase (AHRD V3.3 *** W9S0Q7_9ROSA)
Solyc00g212260	32.9997	114.17	-1.58355	0.00632174	Auxin-responsive GH3 family protein (AHRD V3.3 *** AT2G46370.4)
Solyc06g073350	17.0498	41.5388	-1.22125	0.00633068	Calcium-dependent protein kinase, putative (AHRD V3.3 *** B9T5K7_RICCO)
Solyc08g077580	0.537367	8.05754	-1.76411	0.00633068	chromatin remodeling 31 (AHRD V3.3 *-* AT1G05490.1)
Solyc01g017870	13.3388	2.29393	1.6366	0.00633068	low-molecular-weight cysteine-rich 13 (AHRD V3.3 -** AT4G09795.1)
Solyc11g045260	30.7859	2.79899	1.94417	0.00633068	Photosystem II CP43 reaction center protein (AHRD V3.3 *-* PSBC_ZYGCR)
Solyc06g008810	16.198	74.8978	-1.59273	0.00638267	Transport inhibitor response 1 (AHRD V3.3 *-* C7E4R3_TOBAC)
Solyc03g020060	3068.44	551.949	1.82988	0.00652995	Pin-II type proteinase inhibitor 69 (AHRD V3.3 *** A0A097J9C9_CAPAN)
Solyc12g042390	13.9233	45.1586	-1.41371	0.00653839	Werner Syndrome-like exonuclease (AHRD V3.3 *** W9SHV7_9ROSA)
Solyc11g006220	14.0542	62.8575	-1.66894	0.00663811	Myosin XI, putative (AHRD V3.3 *** B9S7I4_RICCO)
Solyc08g067630	39.2674	4.33361	1.90679	0.00665853	histone deacetylase-like protein (AHRD V3.3 *** AT2G25625.2)
Solyc07g052230	607.768	169.781	1.52844	0.00666406	L-ascorbate oxidase like (AHRD V3.3 *** A0A0B2S927_GLYSO)
Solyc01g066110	0.537367	7.61826	-1.76687	0.00668853	Glycosyltransferase (AHRD V3.3 *** K4AWL3_SOLLC)
Solyc01g102770	41.7858	5.85339	1.85114	0.00668853	Photosystem II reaction center protein Z (AHRD V3.3 *** PSBZ_SOLBU)
Solyc06g068855	12.7383	35.2717	-1.2601	0.00679334	DCD (Development and Cell Death) domain protein (AHRD V3.3 *-* AT5G61910.4)
Solyc03g058370	4.18525	19.2855	-1.86343	0.00687972	Glycosyltransferase (AHRD V3.3 *** K4AWL3_SOLLC)
Solyc11g043115	5.78015	29.5405	-1.74585	0.00688127	Cytochrome c biogenesis protein CcsA (AHRD V3.3 --* CCSA_WELMI)
Solyc01g068250	20.3487	51.2892	-1.16396	0.00692947	Transducin/WD40 repeat-like superfamily protein (AHRD V3.3 *** A0A061FJT3_THECC)
Solyc09g065260	465.247	1344.51	-1.3731	0.00694127	Early nodulin-like protein (AHRD V3.3 *** A0A0K9P6C2_ZOSMR)
Solyc01g008080	1358.28	344.543	1.56832	0.00722169	40S ribosomal protein S27 (AHRD V3.3 *** M0TJU4_MUSAM)
Solyc06g008803	33.9905	123.82	-1.49279	0.00722169	Transport inhibitor response 1-like protein (AHRD V3.3 *-* A0A097F6G5_9ROSA)
Solyc03g116450	1.07473	11.2006	-1.8474	0.0074423	Stigma-specific protein Stig1 (AHRD V3.3 *-* A0A103Y1F6_CYNCS)
Solyc08g041670	1.6121	16.2147	-1.86649	0.00755996	F-box/RNI/FBD-like domain protein (AHRD V3.3 *** A0A072V6V2_MEDTR)
Solyc01g104770	39.6731	120.928	-1.36337	0.00762625	transcription factor (AHRD V3.3 *** AT1G76870.3)
Solyc04g009860	22.1319	6.18187	1.50392	0.0076397	2-oxoglutarate (2OG) and Fe(II)-dependent oxygenase superfamily protein (AHRD V3.3 *** AT1G06620.1)
Solyc02g081130	32.3257	146.208	-1.71486	0.00769614	BAH-PHD domain-containing protein (AHRD V3.3 *** A0A0K9P0E3_ZOSMR)
Solyc06g034180	0.823257	6.98459	-1.79345	0.00799007	2-phosphoglycerate kinase (AHRD V3.3 *** A0A0B2RDC0_GLYSO)
Solyc09g005730	43.3209	7.81472	1.7538	0.00799007	Plant protein 1589 of unknown function (AHRD V3.3 *** AT3G55240.1)
Solyc12g096730	6.82616	34.4677	-1.82368	0.00799007	polygalacturonase TPG6
Solyc03g112010	76.9484	15.0325	1.69003	0.00812495	Cytochrome P450 (AHRD V3.3 *** A0A103XWG4_CYNCS)
Solyc11g027760	887.061	105.747	1.87177	0.00812495	Cytochrome P450 like_TBP (AHRD V3.3 *-* O04892_TOBAC)
Solyc04g064763	31.3716	81.9094	-1.25659	0.00813896	Zinc finger CCCH domain-containing protein 38 (AHRD V3.3 *** W9QM16_9ROSA)
Solyc12g087830	322.355	150.106	1.00909	0.0081458	MADS-box transcription factor (AHRD V3.3 *** F1T119_9ERIC)
Solyc08g014490	0.268684	19.5238	-1.88918	0.00817686	HXXXD-type acyl-transferase family protein (AHRD V3.3 *** AT3G26040.1)
Solyc08g079355	3.00714	13.9372	-1.87683	0.00833248	Cytochrome P450 family protein (AHRD V3.3 *** U5GNW2_POPTR)
Solyc11g056320	42.3219	8.15873	1.69571	0.00833248	Photosystem II CP47 reaction center protein (AHRD V3.3 --* PSBB_SPIOL)
Solyc07g008290	3.57323	16.0541	-1.83609	0.00835292	O-fucosyltransferase family protein (AHRD V3.3 *** AT3G21190.1)
Solyc07g062210	7.46107	0	1.8844	0.00848033	Trichome birefringence-like protein (AHRD V3.3 *** G7IKB9_MEDTR)
Solyc02g084970	30.5597	11.9135	1.2056	0.00867759	Phosphatidic acid phosphatase family protein, putative (AHRD V3.3 *** A0A061DFN2_THECC)
Solyc10g047500	5.73991	24.8743	-1.80841	0.00869012	transmembrane protein (AHRD V3.3 *** AT4G33600.1)
Solyc05g005560	13541.3	5664.65	1.13691	0.00887468	polygalacturonase isoenzyme 1 beta subunit
Solyc12g089170	0	4.42042	-1.43077	0.00888184	Myb family transcription factor family protein (AHRD V3.3 *** A9PAX0_POPTR)
Solyc01g094010	2200.58	989.271	1.05849	0.00888748	alpha/beta-hydrolases superfamily protein
Solyc05g006330	39.0666	9.85394	1.54748	0.00907527	C3H4 type zinc finger protein (DUF23) (AHRD V3.3 --* AT5G40720.3)
Solyc08g076490	27.1575	8.30837	1.37622	0.0091389	MAP kinase kinase kinase 64
Solyc01g058500	1566.96	271.228	1.7558	0.0091389	TBP-associated factor 2 (AHRD V3.3 --* AT1G73960.2)
Solyc07g055440	52.6169	118.141	-1.0947	0.00919323	Cytochrome P450 (AHRD V3.3 *** A0A124SAX2_CYNCS)
Solyc07g053360	62.1345	255.898	-1.58469	0.00922254	Late embryogenesis abundant domain-containing family protein (AHRD V3.3 *** B9IQP9_POPTR)
Solyc04g080720	0	14.4562	-1.78442	0.00924355	Transferase family protein (AHRD V3.3 *-* B9H4E9_POPTR)
Solyc03g006940	20.6161	67.0151	-1.55098	0.00939286	Protein phosphatase 2C family protein (AHRD V3.3 *** AT5G51760.2)
Solyc09g056200	0	4.48962	-1.40935	0.00957495	F-box/RNI-like/FBD-like domains-containing protein (AHRD V3.3 --* AT5G56380.2)
Solyc05g032680	132.924	53.6682	1.15395	0.00959722	3-hydroxyisobutyryl-CoA hydrolase-like protein (AHRD V3.3 *-* A0A072TX02_MEDTR)
Solyc05g007360	2.60188	15.5102	-1.84826	0.00959722	F-box domain-containing protein (AHRD V3.3 *** A4UV28_SOLTU)
Solyc06g062390	0.851982	8.07192	-1.80839	0.00960461	Acid phosphatase-like protein 1 (AHRD V3.3 *** V9MHL3_9ROSA)
Solyc00g008570	665.297	109.608	1.77513	0.00960461	SPA1-related 2 (AHRD V3.3 --* AT4G11110.1)
Solyc06g024245	577.458	184.436	1.38505	0.00961288	Class II aaRS and biotin synthetases superfamily protein (AHRD V3.3 --* AT3G44740.5)
Solyc11g021170	92.868	18.1223	1.69528	0.00961288	S-adenosyl-L-methionine-dependent methyltransferases superfamily protein (AHRD V3.3 --* AT4G13330.6)
Solyc12g098130	7.9181	34.5449	-1.73733	0.00989879	Glucose-6-phosphate isomerase, cytosolic 1 (AHRD V3.3 --* G6PI1_CLARO)
Solyc03g078810	19.9147	55.3266	-1.31992	0.00994913	UDP-glycosyltransferase (AHRD V3.3 *** A0A164TMY6_DAUCA)
Solyc04g007570	2.25854	12.1369	-1.84157	0.00996504	GDSL esterase/lipase 6 (AHRD V3.3 *** W9RD56_9ROSA)
Solyc09g098030	9.62775	1.02955	1.77755	0.0100322	Cytochrome P450 (AHRD V3.3 *** A0A103Y530_CYNCS)
Solyc04g077745	19.4277	3.10464	1.71712	0.0101099	NADH-ubiquinone oxidoreductase-like protein (AHRD V3.3 *-* AT5G67590.1)
Solyc12g044300	6086.7	2422.18	1.18697	0.0101374	Malonate--CoA ligase (AHRD V3.3 *** A0A0B2P973_GLYSO)
Solyc06g069400	32.6288	78.6574	-1.14927	0.0101935	Isoaspartyl peptidase/L-asparaginase (AHRD V3.3 *** ASPG_LUPLU)
Solyc03g043880	33.0525	81.5718	-1.19427	0.0102376	SlBCAT4
Solyc02g030620	0.268684	6.05327	-1.5593	0.0103388	Ninja-family protein (AHRD V3.3 *-* A0A1D1YDC3_9ARAE)
Solyc01g105300	15.0026	1.3192	1.82276	0.0103606	Metacaspase-1 (AHRD V3.3 *-* A0A0B2R4L3_GLYSO)
Solyc10g083060	5.60901	0	1.72568	0.0104047	Nuclear transport factor 2 family protein with RNA binding domain isoform 2 (AHRD V3.3 *-* A0A061EH36_THECC)
Solyc08g068240	0	5.07351	-1.64692	0.0107596	Phosphate transporter PHO1-like protein (AHRD V3.3 *** G7JWG7_MEDTR)
Solyc09g009010	188.863	70.101	1.24184	0.0107741	Cellulose synthase-like protein (AHRD V3.3 *** L0ASI8_POPTO)
Solyc01g088760	21.2397	50.5829	-1.07601	0.0108102	Cytochrome P450, putative (AHRD V3.3 *** A0A061DWV1_THECC)
Solyc05g032710	109.847	52.1742	1.01456	0.0110955	3-hydroxyisobutyryl-CoA hydrolase-like protein (AHRD V3.3 *** A0A072TX02_MEDTR)
Solyc06g071320	43.5425	16.9082	1.22548	0.0111259	D-ribose-binding periplasmic protein (AHRD V3.3 *** AT1G60010.1)
Solyc01g006610	0	4.70665	-1.36719	0.0111304	2-oxoglutarate-dependent dioxygenase-related family protein (AHRD V3.3 *** B9GL08_POPTR)
Solyc02g071830	21.4636	54.1649	-1.12831	0.0111304	Mammalian uncoordinated homology 13, domain 2 (AHRD V3.3 *-* A0A118JRY8_CYNCS)
Solyc09g005510	0	7.10519	-1.80278	0.0111304	pathogenic type III effector avirulence factor Avr AvrRpt-cleavage: cleavage site protein (AHRD V3.3 --* AT5G48500.1)
Solyc08g074620	3550.01	8477.95	-1.12481	0.0111918	polyphenol oxidase precursor
Solyc03g121470	91.2736	37.1684	1.12793	0.0112753	Phospholipase D (AHRD V3.3 *** B9MWR1_POPTR)
Solyc00g237680	14.9854	1.75345	1.8216	0.0113293	Caffeic acid 3-O-methyltransferase (AHRD V3.3 --* COMT1_EUCGL)
Solyc12g038080	19.0696	2.0591	1.83743	0.0114877	Photosystem II CP43 reaction center protein (AHRD V3.3 *-* PSBC_SOLTU)
Solyc04g051640	7.27856	0.270238	1.83213	0.0116128	Purple acid phosphatase (AHRD V3.3 *** M1D307_SOLTU)
Solyc02g065550	264.414	109.836	1.11837	0.011867	ACI19
Solyc12g056280	55.8319	178.063	-1.39261	0.0119355	Transmembrane protein, putative (AHRD V3.3 *-* G7J9T6_MEDTR)
Solyc02g079310	13.6408	52.3524	-1.56904	0.0119434	Equilibrative nucleoside transporter family protein (AHRD V3.3 *** B9H1Z9_POPTR)
Solyc04g014830	15.3918	54.9284	-1.51423	0.0119484	GRAS family transcription factor (AHRD V3.3 *** G7JLR5_MEDTR)
Solyc07g045145	21.0226	59.3061	-1.34016	0.0119849	transmembrane protein (AHRD V3.3 *-* AT4G12680.1)
Solyc07g008210	78.3572	25.024	1.37571	0.0123785	Tetratricopeptide repeat (TPR)-like superfamily protein (AHRD V3.3 *-* AT1G80130.1)
Solyc02g030610	0.851982	7.21942	-1.70571	0.0124712	Ninja-family protein (AHRD V3.3 *-* A0A1D1YDC3_9ARAE)
Solyc12g005750	68.9142	16.3563	1.59722	0.0124712	Zinc finger protein CONSTANS-LIKE 14 (AHRD V3.3 *** W9SAN7_9ROSA)
Solyc12g099580	15.5858	3.24124	1.49908	0.0127017	WAT1-related protein (AHRD V3.3 *** K4DHX9_SOLLC)
Solyc08g078190	110.399	25.0863	1.60242	0.0127322	ethylene-responsive transcription factor
Solyc03g116710	246.455	112.029	1.02158	0.0127462	LURP-one-like protein (AHRD V3.3 *** G7II68_MEDTR)
Solyc12g096710	2.72125	13.8693	-1.51753	0.0128289	Receptor-like kinase (AHRD V3.3 *** D4QD70_DIACA)
Solyc07g041920	3.40793	17.1818	-1.73526	0.0128681	Cysteine protease (AHRD V3.3 *** Q9LRI2_TOBAC)
Solyc08g016770	1270.81	436.016	1.32198	0.0128681	Histidine decarboxylase (AHRD V3.3 *** W0KR26_TOBAC)
Solyc05g055100	37.472	112.341	-1.38429	0.0129008	Ubiquitin carboxyl-terminal hydrolase 12 (AHRD V3.3 *-* W9RMK9_9ROSA)
Solyc04g081700	26.0942	2.86182	1.78237	0.012901	Ribosomal protein S5/Elongation factor G/III/V family protein (AHRD V3.3 --* AT5G25230.2)
Solyc11g006140	30.0166	91.2253	-1.39924	0.0131627	Chaperone DnaJ-domain protein (AHRD V3.3 *-* G7JV72_MEDTR)
Solyc06g071620	2.4985	23.6851	-1.77247	0.0131627	U5 small nuclear ribonucleoprotein helicase (AHRD V3.3 *** AT1G20960.2)
Solyc10g045153	7.05581	0.505067	1.80371	0.0132422	ATP-dependent helicase/deoxyribonuclease subunit B (AHRD V3.3 --* A0A0B0NED8_GOSAR)
Solyc06g050440	31.3083	12.962	1.10814	0.0132555	Peroxidase (AHRD V3.3 *** K4C5I8_SOLLC)
Solyc03g036477	22.6003	75.6652	-1.52167	0.0133635	B3 domain-containing protein family (AHRD V3.3 *** A0A151S4J0_CAJCA)
Solyc06g064720	3.91657	19.7535	-1.74949	0.013385	Disease resistance protein (NBS-LRR class) family (AHRD V3.3 *-* AT5G40060.1)
Solyc03g078090	67.299	26.6575	1.18256	0.0133911	Pectinesterase (AHRD V3.3 *** K4BHN9_SOLLC)
Solyc08g074897	0.268684	71.7352	-1.57685	0.0134499	F-box/RNI/FBD-like domain protein (AHRD V3.3 *** G7I7L0_MEDTR)
Solyc08g074705	1.34342	12.2998	-1.74566	0.0134521	tubulin-tyrosine ligase (AHRD V3.3 --* AT3G18535.3)
Solyc00g008580	794.496	233.804	1.43218	0.0136462	UDP-glucosyl transferase 73B5 (AHRD V3.3 --* AT2G15480.2)
Solyc12g096320	34.5671	82.3614	-1.05388	0.013709	Gamma-glutamylcyclotransferase (AHRD V3.3 *** K4DHA5_SOLLC)
Solyc02g081745	87.9029	362.157	-1.65698	0.0137222	Acyl-transferase (AHRD V3.3 *** Q4W6D5_CAPAN)
Solyc03g120860	43.9444	123.329	-1.34645	0.0137222	Early nodulin-like protein (AHRD V3.3 *** A0A072U7R7_MEDTR)
Solyc11g056270	22.7679	3.59371	1.70243	0.0137222	Maturase (AHRD V3.3 *** O79414_SOLTU)
Solyc06g064895	8.0903	0.262241	1.79905	0.0141104	Aldehyde dehydrogenase, putative (AHRD V3.3 *-* B9SH74_RICCO)
Solyc06g083130	110.26	46.6418	1.08873	0.0141104	dCTP pyrophosphatase 1 (AHRD V3.3 *** A0A151QMJ8_CAJCA)
Solyc00g180840	0	4.85809	-1.45636	0.0142421	Transposon Ty3-I Gag-Pol polyprotein (AHRD V3.3 *-* A0A151SX41_CAJCA)
Solyc11g027800	49.8324	149.751	-1.43972	0.014259	Sulfotransferase (AHRD V3.3 *** K4D7C3_SOLLC)
Solyc01g110360	905.586	315.54	1.29524	0.0143206	Fructose-bisphosphate aldolase (AHRD V3.3 *** K4B3P9_SOLLC)
Solyc00g013155	52.1173	11.7639	1.56848	0.0143607	Cytochrome c oxidase subunit 2 (AHRD V3.3 *-* F8K8N5_BRANA)
Solyc04g072780	211.771	58.6631	1.46257	0.0144983	senescence-associated family protein (DUF581) (AHRD V3.3 *** AT1G22160.1)
Solyc08g077620	0	3.89936	-1.32357	0.0145082	Transducin/WD40 repeat-like superfamily protein (AHRD V3.3 *-* AT2G37670.2)
Solyc12g039100	0.851982	9.05806	-1.76617	0.0145153	ACT domain-containing protein (AHRD V3.3 *-* A0A103XT27_CYNCS)
Solyc10g055630	745.488	295.988	1.1655	0.0145153	plasma membrane intrinsic protein 2.9
Solyc06g024230	518.476	130.917	1.53511	0.0145153	Senescence-associated protein, putative (AHRD V3.3 *-* A0A072THY4_MEDTR)
Solyc03g098320	120.95	33.2222	1.49736	0.0146123	Myb transcription factor (AHRD V3.3 *** A0A072UBN0_MEDTR)
Solyc09g083310	23.5498	56.7381	-1.28141	0.0147344	E3 ubiquitin ligase DRIP2-like protein (AHRD V3.3 *-* A0A0B0N1B0_GOSAR)
Solyc02g090930	641.086	218.067	1.31597	0.0147344	Lipase (AHRD V3.3 *** A0A0B2PU23_GLYSO)
Solyc07g052560	88.5224	36.3138	1.10967	0.0147623	TraB family protein (AHRD V3.3 *-* AT1G05270.1)
Solyc09g005460	11.4982	0.532479	1.78378	0.0147791	3-phosphoshikimate 1-carboxyvinyltransferase (AHRD V3.3 *-* G1FBT6_CAPAN)
Solyc12g010480	8.32457	29.316	-1.39155	0.0148949	ADIPOR-like receptor (AHRD V3.3 *** W9QY38_9ROSA)
Solyc04g079360	69.2369	14.2584	1.5775	0.0149401	R2R3MYB transcription factor 77
Solyc08g065740	3.06459	15.8467	-1.76375	0.0149614	Vacuolar processing enzyme (AHRD V3.3 *** Q9SMD0_SOLLC)
Solyc09g009730	8.89635	0.262241	1.71376	0.0149652	regulatory-associated protein of TOR 2 (RAPTOR2) (AHRD V3.3 --* AT5G01770.5)
Solyc10g079870	19.9491	1.24496	1.78772	0.0151032	Cytokinin oxidase/dehydrogenase-like (AHRD V3.3 *** I0IUR0_SOLLC)
Solyc12g009800	176.882	475.343	-1.23311	0.0155355	Purple acid phosphatase (AHRD V3.3 *** K4DC68_SOLLC)
Solyc04g015060	9.86202	37.6102	-1.5682	0.0155531	Nuclear transcription factor Y protein (AHRD V3.3 *-* I3TAW1_MEDTR)
Solyc01g105420	509.002	227.103	1.04512	0.0155531	Phospho-2-dehydro-3-deoxyheptonate aldolase (AHRD V3.3 *-* M1AXT4_SOLTU)
Solyc08g068545	6.90081	0	1.75194	0.0156896	B3 domain-containing transcription factor VRN1 (AHRD V3.3 *-* A0A0B2QZW5_GLYSO)
Solyc04g056748	40.6972	9.61453	1.54207	0.0156896	BED zinc finger,hAT family dimerization domain, putative (AHRD V3.3 *-* A0A061FD65_THECC)
Solyc12g088090	15.3573	2.03968	1.74043	0.0157038	MADS-box transcription factor (AHRD V3.3 *** G7IS85_MEDTR)
Solyc10g055800	17.8892	5.7362	1.36522	0.0157041	Chitinase (AHRD V3.3 *** B9VRK7_CAPAN)
Solyc11g039530	17.7824	2.48535	1.71215	0.0161118	30S ribosomal protein S3, chloroplastic (AHRD V3.3 *-* RR3_SOLTU)
Solyc07g053585	45.7962	11.6896	1.47616	0.0163945	Peptidyl-tRNA hydrolase II (PTH2) family protein (AHRD V3.3 --* AT5G16870.1)
Solyc11g007540	1381.34	601.997	1.08638	0.0164213	cytochrome P450 77 A20
Solyc00g013160	10.8128	1.00214	1.75068	0.0164593	NADH dehydrogenase subunit 4 (AHRD V3.3 *-* A0A142D7X4_ORYMI)
Solyc10g074680	0.537367	10.131	-1.73776	0.0164593	Transcription factor GRAS (AHRD V3.3 *** A0A103Y639_CYNCS)
Solyc02g082170	62.8335	131.522	-1.05274	0.0164878	Purine permease-related family protein (AHRD V3.3 *** B9GYR4_POPTR)
Solyc04g014615	18.1589	0	1.73878	0.016668	Serine/threonine protein phosphatase 7 long form isogeny (AHRD V3.3 *** A0A151SDM1_CAJCA)
Solyc04g076965	52.1613	125.226	-1.08811	0.016668	Sucrose transporter (AHRD V3.3 *-* Q9FVJ6_SOLLC),Pfam:PF13347
Solyc07g008360	7.40946	28.763	-1.47774	0.016994	ribosomal protein L30/L7 family protein
Solyc02g061710	0	4.53303	-1.4068	0.016994	Ubiquitin 1 (AHRD V3.3 *-* E9P1L2_MUSAC)
Solyc12g042460	38.0139	12.2415	1.38603	0.0170228	4-coumarate--CoA ligase-like
Solyc03g121790	1.1666	12.1833	-1.67072	0.0170264	Epidermal patterning factor-like protein (AHRD V3.3 *** G7LI49_MEDTR)
Solyc10g078880	8.34178	25.2938	-1.39569	0.0171665	DNA-directed RNA polymerase subunit beta (AHRD V3.3 *** K4D2C9_SOLLC)
Solyc02g077810	0.268684	6.18187	-1.53291	0.0171665	Ethylene-responsive transcription factor (AHRD V3.3 *-* A0A087HKS2_ARAAL)
Solyc01g059760	4.37928	20.8375	-1.73642	0.0171665	Sentrin-specific protease 1 (AHRD V3.3 *-* W9RLZ4_9ROSA)
Solyc02g072335	0	4.56044	-1.6307	0.0171665	Subtilisin-like protease (AHRD V3.3 *** A0A151SNY0_CAJCA)
Solyc03g121900	200.614	452.668	-1.05614	0.0174435	Bifunctional inhibitor/lipid-transfer protein/seed storage 2S albumin superfamily protein (AHRD V3.3 *** AT5G48490.1)
Solyc05g014040	3.58475	20.3763	-1.73796	0.017795	WRKY transcription factor 70
Solyc08g015820	0	6.97155	-1.67774	0.0179186	EXS (ERD1/XPR1/SYG1) family protein (AHRD V3.3 --* AT1G68740.2)
Solyc02g084990	2513.67	1019.39	1.15043	0.0180348	Mannan endo-1,4-beta-mannosidase-like protein (AHRD V3.3 *** G7KF03_MEDTR)
Solyc04g010040	19.3186	58.5023	-1.35426	0.0180692	RNA-binding protein (AHRD V3.3 *** A0A0K9NRG1_ZOSMR)
Solyc12g044200	30.5265	105.429	-1.43579	0.0181447	Disease resistance protein (CC-NBS-LRR class) family protein (AHRD V3.3 *** A0A072VNI6_MEDTR)
Solyc08g076890	296.023	88.4103	1.40253	0.018148	Glycine-rich cell wall structural protein 2 (AHRD V3.3 --* GRP2_ORYSI)
Solyc09g092010	231.828	69.4422	1.39739	0.018148	Kinase family protein (AHRD V3.3 *-* B9IJH3_POPTR)
Solyc12g094440	0	4.09078	-1.48492	0.018252	High mobility group family (AHRD V3.3 *** E5GCD0_CUCME)
Solyc03g120190	6.27727	23.4307	-1.45789	0.018252	ovate family protein 7
Solyc04g008780	12.6017	37.6543	-1.29679	0.0184716	Dihydroflavonol 4-reductase family (AHRD V3.3 *** D7MD06_ARALL)
Solyc12g096610	53.4987	18.7114	1.25984	0.0185263	Poly(ADP-ribose) glycohydrolase 1 (AHRD V3.3 *** W9RGD8_9ROSA)
Solyc08g062360	36.1515	15.9609	1.05732	0.0185583	Ankyrin repeat family protein (AHRD V3.3 *** F8WLA0_CITUN)
Solyc10g085230	142.191	56.4494	1.18612	0.0185583	ripening-related mRNA 1b
Solyc07g006900	40.1094	117.405	-1.42329	0.0185583	SlPIN2
Solyc08g061063	0	7.61026	-1.71616	0.018626	EG45-like domain containing protein (AHRD V3.3 *-* A0A151TT40_CAJCA)
Solyc03g034030	15.1633	36.9416	-1.19621	0.0187555	Late embryogenesis abundant (LEA) protein (AHRD V3.3 -** AT4G36600.2)
Solyc08g066060	18.5413	212.166	-1.74235	0.0188506	chromatin remodeling factor CHD3 (PICKLE) (AHRD V3.3 --* AT2G25170.4)
Solyc07g017700	1.34342	11.2474	-1.72065	0.0190184	Haloacid dehalogenase-like hydrolase superfamily protein (AHRD V3.3 *** A0A061GLW4_THECC)
Solyc01g109320	6.86057	22.8102	-1.37332	0.019047	Protein DETOXIFICATION (AHRD V3.3 *** K4B3E5_SOLLC)
Solyc09g005780	69.6689	187.443	-1.28609	0.0190618	Sucrose-phosphate synthase 2 (AHRD V3.3 --* Q6EZE7_WHEAT)
Solyc02g077300	12.6866	39.4367	-1.22493	0.0193883	Peroxidase (AHRD V3.3 *** K4B8V7_SOLLC)
Solyc03g097330	4.72262	18.9622	-1.512	0.0194724	Sigma factor (AHRD V3.3 *-* Q9SLX4_TOBAC)
Solyc07g052100	8.86194	32.2025	-1.41068	0.0198627	SNF2 domain-containing protein (AHRD V3.3 *** D7KEB6_ARALL)
Solyc06g009140	90.7875	19.4175	1.58277	0.0198974	Late embryogenesis abundant protein (AHRD V3.3 *** E3W6T3_SESPO)
Solyc08g077575	1.09194	7.70049	-1.61389	0.0199857	SNF2 domain-containing protein / helicase domain-containing protein (AHRD V3.3 *-* AT2G16390.2)
Solyc10g074490	23.7266	56.8267	-1.24937	0.019998	O-fucosyltransferase family protein (AHRD V3.3 *** AT1G20550.1)
Solyc12g098730	0.268684	5.34716	-1.52082	0.0200881	alpha/beta-Hydrolases superfamily protein (AHRD V3.3 *** AT2G31690.1)
Solyc08g065310	0	207.74	-1.51526	0.0200881	cell wall invertase 2 (AHRD V3.3 --* AT3G52600.3)
Solyc05g054090	14189.4	42217.5	-1.31691	0.0200881	UDP-3-O-acyl N-acetylglycosamine deacetylase family protein (AHRD V3.3 --* AT1G25210.2)
Solyc01g105350	110.721	26.0097	1.54618	0.020214	Glycosyltransferase (AHRD V3.3 *** K4B2A5_SOLLC)
Solyc08g068640	44.0523	19.5141	1.01354	0.0204327	Decarboxylase family protein IPR002129 Pyridoxal phosphate-dependent decarboxylase
Solyc09g074200	19.6104	52.9225	-1.30054	0.0204327	RING/U-box superfamily protein (AHRD V3.3 *** AT4G03000.2)
Solyc02g072040	508.41	1103.7	-1.03297	0.0206245	calcium/calcium/calmodulin-dependent Serine/Threonine-kinase (AHRD V3.3 *** AT2G47010.2)
Solyc12g044983	2.18388	15.8302	-1.70478	0.0206245	Cytochrome P450 family protein (AHRD V3.3 *** B9HFV6_POPTR)
Solyc04g014990	38.3457	15.9723	1.13097	0.0208797	Glycosyltransferase (AHRD V3.3 *** K4BNY7_SOLLC)
Solyc01g100750	51.9532	12.8677	1.45653	0.0209377	plant/protein (Protein of unknown function, DUF538) (AHRD V3.3 *** AT1G56580.1)
Solyc03g093535	9.7425	0.262241	1.55819	0.0209714	Protein kinase superfamily protein (AHRD V3.3 --* AT5G03640.2)
Solyc02g071820	127.451	40.9279	1.34001	0.02099	Receptor-like protein kinase (AHRD V3.3 *** B9I1R1_POPTR)
Solyc12g040640	136.666	30.5231	1.58489	0.0211364	Beta-glucosidase, putative (AHRD V3.3 *** B9T4F7_RICCO)
Solyc06g010033	26.3297	4.85809	1.63863	0.0212351	MLO-like protein (AHRD V3.3 *** K4C430_SOLLC)
Solyc03g093560	67.6431	15.4908	1.53528	0.0212709	ethylene response factor C.6
Solyc07g055460	26.603	71.5214	-1.26134	0.0217057	Cytochrome P450 (AHRD V3.3 *** A0A124SAX2_CYNCS)
Solyc07g063810	5.8777	0	1.71142	0.0218136	Serine/threonine-protein kinase (AHRD V3.3 *-* M1BP20_SOLTU)
Solyc06g050760	205.843	87.6833	1.07676	0.0218136	Wound-induced protein 1 (AHRD V3.3 *** WUN1_SOLTU)
Solyc04g078930	10.9609	1.53462	1.68148	0.0218504	Alpha-amylase (AHRD V3.3 *** K4BUX7_SOLLC)
Solyc07g063850	27.9016	9.19628	1.28095	0.022043	IAA-amido synthetase 3-9
Solyc11g050930	20.708	65.9757	-1.49567	0.0220637	Sulfotransferase (AHRD V3.3 *** K4D8Q6_SOLLC)
Solyc12g097010	15.7167	0	1.70221	0.0220793	disease resistance protein (TIR-NBS-LRR class) (AHRD V3.3 *** AT5G17680.1)
Solyc04g077280	55.5791	21.9109	1.11638	0.0220793	Serine/threonine-protein kinase (AHRD V3.3 *** M1A1I5_SOLTU)
Solyc09g055500	35.893	110.017	-1.46754	0.0220941	Sulfotransferase (AHRD V3.3 *** K4CT47_SOLLC)
Solyc09g005527	0	47.7275	-1.67148	0.022177	Ethylene-insensitive 2 (AHRD V3.3 *-* Q3S3T1_SOLLC)
Solyc07g056290	3.84191	15.4718	-1.66187	0.0221873	Pectin lyase-like superfamily protein (AHRD V3.3 *** AT1G78400.1)
Solyc01g098570	20.5932	6.5453	1.39134	0.0222143	FANTASTIC four-like protein (DUF3049) (AHRD V3.3 *-* AT1G54740.1)
Solyc11g007030	29.1487	11.6513	1.16965	0.0223021	alpha/beta-Hydrolases superfamily protein (AHRD V3.3 *** AT2G36290.1)
Solyc02g070800	86.0153	218.24	-1.14391	0.0225019	Thiamine monophosphate synthase (AHRD V3.3 *** I3SV46_MEDTR)
Solyc12g005560	45.1385	101.127	-1.13241	0.0228115	Micronuclear linker histone polyprotein-like protein (AHRD V3.3 *** A0A061E2Z9_THECC)
Solyc04g054745	4.66517	17.9457	-1.61227	0.0231403	Chaperone DnaJ-domain superfamily protein (AHRD V3.3 --* AT5G64360.7)
Solyc07g006380	89197.4	29483.5	1.29334	0.0232276	Defensin-like protein (AHRD V3.3 *** DEF_TOBAC)
Solyc02g065710	6.71247	23.8784	-1.62643	0.0232276	GDSL esterase/lipase 7 (AHRD V3.3 *-* W9R9P0_9ROSA)
Solyc09g005380	2.97273	16.8984	-1.68231	0.023261	Peptide transporter, putative (AHRD V3.3 *** B9T6M4_RICCO)
Solyc06g073820	35.7462	76.3803	-1.00233	0.0233545	Ubiquitin carboxyl-terminal hydrolase 12-like protein (AHRD V3.3 *** A0A0B0PTR8_GOSAR)
Solyc11g056340	18.113	4.03596	1.53493	0.0235232	Photosystem II protein D1 (AHRD V3.3 *-* PSBA_SOLNI)
Solyc06g074030	72.9158	21.2898	1.37885	0.0235291	Polynucleotidyl transferase, ribonuclease H-like superfamily protein (AHRD V3.3 *** AT3G44260.1)
Solyc00g125990	27.2677	7.71649	1.3765	0.023559	NADH dehydrogenase subunit 2 (AHRD V3.3 *-* A0A1C9I9Q6_9ROSI)
Solyc07g065580	1.12067	7.82271	-1.58964	0.023559	Nuclear transcription factor Y subunit B (AHRD V3.3 *-* B7FGV1_MEDTR)
Solyc12g062200	117.838	23.9647	1.55645	0.0239862	Ferredoxin--NADP reductase, chloroplastic (AHRD V3.3 --* FENR_CHLRE)
Solyc05g013930	18.7814	69.1066	-1.45061	0.0239862	RNA-binding family protein (AHRD V3.3 *** B9HLD5_POPTR)
Solyc04g078790	27.6363	2.92122	1.68138	0.0240199	basic helix-loop-helix (bHLH) DNA-binding superfamily protein (AHRD V3.3 *** AT3G50330.1)
Solyc08g075630	2.01858	11.212	-1.63285	0.02409	NBS-LRR resistance protein (AHRD V3.3 *** B6E013_SOLBU)
Solyc03g083590	11.2915	33.3675	-1.36507	0.0244039	Kinase, putative (AHRD V3.3 *** B9R9Q3_RICCO)
Solyc10g024360	21.6979	56.1199	-1.09338	0.0244039	Potassium channel (AHRD V3.3 *** Q9SSV3_NICPA)
Solyc10g083700	17.7411	51.5862	-1.25504	0.0244304	Cytochrome P450 (AHRD V3.3 *** Q8H0I7_PETHY)
Solyc01g104730	80.1692	32.6788	1.11361	0.0244395	organic solute transporter ostalpha protein (DUF300) (AHRD V3.3 *-* AT1G11200.1)
Solyc05g021190	13.5799	1.74203	1.68814	0.0245058	Photosystem II D2 protein (AHRD V3.3 *-* PSBD_PLETE)
Solyc02g021290	16.2265	3.60971	1.5596	0.0245636	Photosystem II 32 kDa protein (AHRD V3.3 *-* G4VY79_9MARC)
Solyc08g077640	0.268684	5.01868	-1.51397	0.024702	DNA repair protein rhp54 (AHRD V3.3 *-* M8CMQ9_AEGTA)
Solyc02g077110	40.9718	18.4474	1.05796	0.0248455	alpha/beta-Hydrolases superfamily protein (AHRD V3.3 *** AT4G18550.2)
Solyc03g096040	0	3.71889	-1.26295	0.0253043	1-Cys peroxiredoxin (AHRD V3.3 *** REHY_MEDTR)
Solyc04g025240	19.3486	4.80327	1.45405	0.0255455	Acyl-CoA N-acyltransferases superfamily protein (AHRD V3.3 *-* Q9ZV08_ARATH)
Solyc07g065570	14.5559	43.5531	-1.41233	0.0255455	Nuclear transcription factor Y subunit B (AHRD V3.3 *-* B7FGV1_MEDTR)
Solyc04g016210	235.759	96.3301	1.12145	0.0256818	Glycosyltransferase (AHRD V3.3 *** K4BQC1_SOLLC)
Solyc06g035610	15.8718	42.6357	-1.15083	0.0257229	RNA-binding family protein (AHRD V3.3 *** A0A061F5T2_THECC)
Solyc09g010220	61.0103	144.414	-1.12324	0.0258813	Lysosomal pro-X carboxypeptidase, putative (AHRD V3.3 *** B9SX01_RICCO)
Solyc07g009230	92.7257	19.0171	1.54442	0.0259828	Defensin-like protein (AHRD V3.3 -** G7LB12_MEDTR)
Solyc11g007390	14.3401	2.8424	1.60597	0.0259828	Glycosyltransferase (AHRD V3.3 *** K4BWC0_SOLLC)
Solyc02g088513	11.4236	31.8409	-1.27123	0.0259828	Saccharopine dehydrogenase (AHRD V3.3 *-* AT5G39410.1)
Solyc03g123540	75.868	31.2408	1.10803	0.0260752	Heat-shock protein, putative (AHRD V3.3 *** B9ST51_RICCO)
Solyc03g115610	10.0917	25.7748	-1.1293	0.0260752	LRR receptor-like kinase family protein (AHRD V3.3 *** A0A072USD7_MEDTR)
Solyc08g048525	24.1617	5.66881	1.4512	0.0268105	protein phosphatase 2A subunit A3 (AHRD V3.3 --* AT1G13320.3)
Solyc12g011450	3219.29	1420.2	1.05545	0.0270123	Chlorophyll a-b binding protein, chloroplastic (AHRD V3.3 *** M1AG46_SOLTU)
Solyc10g084370	92.0136	20.3493	1.57201	0.0270123	MYB transcription factor (AHRD V3.3 *** B5TV64_CAMSI)
Solyc01g091050	11.1882	0	1.644	0.0273773	Pectinesterase (AHRD V3.3 *** K4AZ45_SOLLC)
Solyc11g063520	416.11	125.928	1.35976	0.02755	sequence-specific DNA binding transcription factor ATNDX (AHRD V3.3 --* AT4G03090.5)
Solyc07g065240	44.2862	11.5062	1.43059	0.0278877	Leucine-rich repeat protein kinase family protein, putative (AHRD V3.3 *** A0A061FCG5_THECC)
Solyc05g011900	19.7022	55.0472	-1.36095	0.0279792	Sulfotransferase (AHRD V3.3 *** K4BXR3_SOLLC)
Solyc07g065410	197.733	463.09	-1.07601	0.0281604	Melanin-concentrating hormone receptor 1 (AHRD V3.3 *** A0A1D1ZFH6_9ARAE)
Solyc03g043910	22.9677	60.952	-1.22172	0.028254	NAD(P)H-quinone oxidoreductase subunit J, chloroplastic (AHRD V3.3 --* NDHJ_PHYPA)
Solyc10g085360	8.97101	1.23697	1.49712	0.0286778	Cell-wall invertase (AHRD V3.3 *** Q8LRN9_SOLLC)
Solyc07g007170	193.099	72.3714	1.19348	0.0288611	RING/U-box superfamily protein (AHRD V3.3 *** A0A061GN77_THECC)
Solyc02g030470	4.18525	16.7307	-1.58803	0.0289607	Serine/threonine protein phosphatase 7 long form isogeny (AHRD V3.3 *-* A0A151SA73_CAJCA)
Solyc05g005390	5.53436	18.8912	-1.63569	0.0291799	Transcription factor (AHRD V3.3 *-* A0A0H5LIB4_COFCA)
Solyc01g087940	41.8902	16.9774	1.11561	0.0291866	Carboxypeptidase (AHRD V3.3 *** K4AYI4_SOLLC)
Solyc01g103650	190.565	79.6796	1.08572	0.0293382	Embryogenesis-associated EMB8 (AHRD V3.3 *** A0A0B0MZB5_GOSAR)
Solyc12g039030	28.4791	8.49817	1.33169	0.0293382	Photosystem II protein D1 (AHRD V3.3 *-* PSBA_CUSOB)
Solyc10g039230	0.268684	7.24979	-1.6244	0.0293382	S-locus lectin protein kinase family protein (AHRD V3.3 --* AT1G61490.7)
Solyc12g005730	158.065	64.5935	1.14733	0.0293382	transferring glycosyl group transferase (DUF604) (AHRD V3.3 *** AT5G41460.1)
Solyc10g012120	98.4801	304.163	-1.36103	0.0293382	Non-specific lipid-transfer protein (AHRD V3.3 *** NLTP_PINTA)
Solyc04g040230	4.95106	0	1.35612	0.0294363	S-adenosyl-L-methionine-dependent methyltransferases superfamily protein (AHRD V3.3 *-* AT3G10200.2)
Solyc07g056420	397.822	873.6	-1.02183	0.0294763	glutathione S-transferase AY082341
Solyc10g009610	9.19376	28.8662	-1.49758	0.0295902	Auxin-responsive GH3 family protein (AHRD V3.3 *** AT2G46370.4)
Solyc04g014640	15.6821	0.99414	1.644	0.0298492	Serine/threonine protein phosphatase 7 long form isogeny (AHRD V3.3 *** A0A151SE46_CAJCA)
Solyc06g018050	0	210.618	-1.64974	0.0298727	mitochondrial calcium uniporter complex protein-like
Solyc01g096865	6.09476	27.9242	-1.57131	0.0299207	AP2-like ethylene-responsive transcription factor (AHRD V3.3 *-* A0A0K9PVT8_ZOSMR)
Solyc05g015800	17.322	2.04768	1.64631	0.0301132	Alcohol acyl transferase (AHRD V3.3 *** Q6QLX4_SOLLC)
Solyc12g055920	5.34033	18.2354	-1.40206	0.0302493	Calcineurin B, putative (AHRD V3.3 *** B9RCU6_RICCO)
Solyc04g010155	0	4.8421	-1.46421	0.0302578	Pax6 (AHRD V3.3 *-* A0A0B0PQB1_GOSAR)
Solyc02g093890	20.5931	4.06795	1.50242	0.0303386	Emb|CAB62340.1 (AHRD V3.3 *** Q9FKS6_ARATH)
Solyc06g024380	120.711	26.0177	1.53249	0.030355	DNA polymerase epsilon catalytic subunit (AHRD V3.3 --* AT1G08260.2)
Solyc09g014220	271.364	123.232	1.02767	0.0304308	Peptide transporter, putative (AHRD V3.3 *** B9T6M4_RICCO)
Solyc11g005300	39.4203	12.1433	1.32636	0.030578	RING/U-box superfamily protein (AHRD V3.3 *** AT1G49230.1)
Solyc08g014570	13.2872	34.4644	-1.08245	0.0307277	Ankyrin repeat family protein (AHRD V3.3 *** AT2G31820.1)
Solyc01g102590	97.2105	32.1029	1.27452	0.0307277	Eukaryotic translation initiation factor 3 subunit C (AHRD V3.3 *-* M1BJV6_SOLTU)
Solyc04g014997	11.5486	0	1.58046	0.0309611	Non-specific serine/threonine protein kinase (AHRD V3.3 *-* M1ANR0_SOLTU)
Solyc06g074260	3871.18	1554.91	1.15447	0.0309611	pollen proteins Ole e I-like
Solyc07g005910	32.9113	7.63767	1.48439	0.031211	zein-binding protein (Protein of unknown function, DUF593) (AHRD V3.3 *** AT5G57830.1)
Solyc09g098580	144.002	56.9895	1.12541	0.0313236	Rela-spot homolog family protein (AHRD V3.3 *** B9I9P5_POPTR)
Solyc12g094380	169.798	372.28	-1.02187	0.0314019	Thioredoxin superfamily protein (AHRD V3.3 *** A0A061FEH2_THECC)
Solyc12g042830	38.6937	12.3123	1.34046	0.0314648	Small heat-shock protein, putative (AHRD V3.3 *** B9RV59_RICCO)
Solyc08g007650	0.268684	6.05165	-1.60054	0.031607	Subtilisin-like protease (AHRD V3.3 *-* Q9LWA3_SOLLC)
Solyc01g104436	5.32312	0	1.63513	0.0316351	MATH domain and coiled-coil domain-containing protein At3g58400 (AHRD V3.3 --* MCC28_ARATH)
Solyc06g051940	1172.64	462.44	1.1617	0.0316493	Protein phosphatase 2c, putative (AHRD V3.3 *** B9RIK1_RICCO)
Solyc06g051350	10.1491	27.7981	-1.14833	0.0316978	trichome birefringence-like protein (DUF828) (AHRD V3.3 *** AT3G55990.1)
Solyc01g087820	477.685	211.912	1.03853	0.0317197	subtilisin-like protease 4B
Solyc01g010080	1.92672	11.6752	-1.61173	0.0320007	Potassium channel (AHRD V3.3 *** B6ECZ4_TOBAC)
Solyc10g052790	5.34033	0	1.43975	0.0320888	ATP synthase subunit a, chloroplastic (AHRD V3.3 *-* ATPI_PANGI)
Solyc12g098090	0.583298	8.21356	-1.59638	0.0325952	Chalcone synthase (AHRD V3.3 *** CHSY_CATRO)
Solyc10g080330	31.4231	11.1795	1.17024	0.0327088	Pentatricopeptide repeat-containing protein, putative (AHRD V3.3 *** B9S1X9_RICCO)
Solyc00g019740	52.3495	9.48935	1.57766	0.0330252	ATPase subunit 8 (AHRD V3.3 *** A0A0K1ZF72_SOLCA)
Solyc05g056390	258.364	104.796	1.11643	0.0330968	10 kDa chaperonin (AHRD V3.3 *** CH10_BRANA)
Solyc03g095650	5.81456	22.6709	-1.42304	0.033275	MLO-like protein (AHRD V3.3 *** K4BIY8_SOLLC)
Solyc11g027645	104.132	36.0596	1.24184	0.033275	Ribosomal RNA small subunit methyltransferase B (AHRD V3.3 --* W9QFJ5_9ROSA)
Solyc03g094020	31.8825	342.322	-1.6275	0.0334209	Alpha-glucosidase-like (AHRD V3.3 *** Q5NBJ1_ORYSJ)
Solyc02g065715	6.41506	18.713	-1.51671	0.0334454	GDSL esterase/lipase (AHRD V3.3 *** A0A1D1YFA0_9ARAE)
Solyc04g051287	3.45386	18.5246	-1.51463	0.0335161	Polynucleotidyl transferase, ribonuclease H-like superfamily protein (AHRD V3.3 --* AT5G42905.1)
Solyc01g099490	0	6.22366	-1.49225	0.0337567	ATP-dependent DNA helicase Q-like SIM (AHRD V3.3 --* W9S050_9ROSA)
Solyc03g093750	6.0258	0.234829	1.62191	0.0338345	Beta-galactosidase (AHRD V3.3 *-* BGAL_SOLLC)
Solyc10g044820	0	6.27848	-1.56281	0.0342671	FAR1-related sequence 2 (AHRD V3.3 --* AT2G32250.8)
Solyc08g066720	36.1343	15.6644	1.07514	0.0343003	Carotenoid cleavage dioxygenase (AHRD V3.3 *** B6UEM5_MAIZE)
Solyc02g068330	7.11205	29.0716	-1.55578	0.0346283	2-oxoglutarate-dependent dioxygenase (AHRD V3.3 *** G7K2M3_MEDTR)
Solyc06g011490	65.0082	17.7943	1.38587	0.034789	Unknown protein (AHRD V3.3 )
Solyc02g065340	0	3.50348	-1.27019	0.0348078	Transcriptional factor B3 family protein (AHRD V3.3 *-* AT2G24700.1)
Solyc04g007970	417.867	126.572	1.35294	0.0348078	Ubiquitin-conjugating enzyme, E2 (AHRD V3.3 *** A0A103XCT0_CYNCS)
Solyc06g061030	273.059	125.102	1.01745	0.0350942	Two-component response regulator-like protein (AHRD V3.3 *** W9RZ29_9ROSA)
Solyc01g066510	5.93515	25.1487	-1.50777	0.0352229	Gamete expressed 2 (AHRD V3.3 *-* A0A061ENE4_THECC)
Solyc07g039290	15.3171	2.59158	1.57193	0.0357904	Senescence-associated protein (AHRD V3.3 *-* A0A072TTZ6_MEDTR)
Solyc01g008940	10.8965	39.2241	-1.5361	0.0359645	ATPase E1-E2 type family protein / haloacid dehalogenase-like hydrolase family protein (AHRD V3.3 --* AT1G54280.3)
Solyc12g096910	4.83169	0	1.37606	0.03618	DNA-directed RNA polymerase subunit beta'' (AHRD V3.3 *-* RPOC2_SOLBU)
Solyc04g057783	4.73983	0	1.51966	0.0362824	BED zinc finger,hAT family dimerization domain (AHRD V3.3 --* A0A061G8Z6_THECC)
Solyc01g105500	66.6607	146.401	-1.03091	0.0363117	Endo-1,4-beta-xylanase (AHRD V3.3 *** A0A151U7N8_CAJCA)
Solyc02g082700	76.0844	198.397	-1.12115	0.0364236	High mobility group protein (AHRD V3.3 *** O49948_SOLTU)
Solyc09g007760	90.0237	236.422	-1.15618	0.036442	plasma membrane intrinsic protein 2.10
Solyc09g082690	40.4701	9.82195	1.47047	0.0366514	superoxide dismutase
Solyc05g024020	1.40655	8.02213	-1.56344	0.0366857	DnaK family protein (AHRD V3.3 *-* A0A072UMK6_MEDTR)
Solyc01g103860	3.82471	17.0592	-1.51606	0.037305	COBRA-like protein (AHRD V3.3 *** L0AST8_POPTO)
Solyc04g014530	56.8272	17.8875	1.29176	0.0373555	Ethylene Response Factor C.2
Solyc09g011107	8.31874	26.3747	-1.56502	0.0376537	Plant self-incompatibility protein S1 family (AHRD V3.3 *-* AT4G16195.1)
Solyc02g049080	3.66509	12.7706	-1.42645	0.0379545	L-2-hydroxyglutarate dehydrogenase, mitochondrial (AHRD V3.3 --* L2HDH_ARATH)
Solyc02g087830	34.3856	72.7622	-1.00614	0.0379603	Kinase family protein (AHRD V3.3 *** B9H0D5_POPTR)
Solyc03g093130	1.97265	11.236	-1.54415	0.0382102	xyloglucan endotransglucosylase-hydrolase 3
Solyc10g081980	107.519	36.3707	1.26261	0.0383345	Late embryogenesis abundant (LEA) hydroxyproline-rich glycoprotein family, putative (AHRD V3.3 *** A0A061F1P4_THECC)
Solyc09g005450	7.08454	0	1.56553	0.0385157	DUF4283 domain protein (AHRD V3.3 *-* G7I744_MEDTR)
Solyc08g066810	123.717	40.6799	1.26941	0.0385213	Glycosyl hydrolase family 5 protein (AHRD V3.3 *** D7KPG3_ARALL)
Solyc12g007080	168.829	57.4343	1.23746	0.0385881	Plant regulator RWP-RK family protein (AHRD V3.3 --* AT2G17150.6)
Solyc01g006720	152.957	62.5167	1.10395	0.0388343	ABC transporter family protein (AHRD V3.3 *** B9IIG9_POPTR)
Solyc01g009190	2.72125	12.8832	-1.57861	0.0388343	Double-stranded RNA-binding protein 1 (AHRD V3.3 *** W9RGH4_9ROSA)
Solyc10g017890	18.8743	3.79313	1.53178	0.0388343	Photosystem I P700 chlorophyll a apoprotein A1 (AHRD V3.3 *-* PSAA_POPAL)
Solyc00g007150	0.268684	4.07937	-1.28535	0.0388343	WAT1-related protein (AHRD V3.3 --* R0HAL8_9BRAS)
Solyc04g007400	16.1634	4.229	1.40187	0.0389059	Protein kinase family protein (AHRD V3.3 *-* AT5G38210.2)
Solyc08g066960	15.2483	2.79899	1.52968	0.0391388	Boron transporter, putative (AHRD V3.3 *** A0A061G9M0_THECC)
Solyc03g097440	13.9967	51.6118	-1.48793	0.039157	Dehydrogenase/reductase SDR family protein 7-like protein (AHRD V3.3 *** A0A0B0P5K8_GOSAR)
Solyc05g007770	14.1333	1.01013	1.59264	0.0391696	NAC domain TF
Solyc04g077580	707.1	1807.97	-1.15639	0.0392525	Phytosulfokines 3, putative (AHRD V3.3 *** A0A061FFM9_THECC)
Solyc11g065520	7.17518	23.4599	-1.47079	0.0394942	Leucine-rich repeat protein kinase family protein (AHRD V3.3 --* AT2G28960.2)
Solyc07g061720	75.7615	28.276	1.18365	0.0396174	gibberellin 2-oxidase 4
Solyc08g079370	313.407	778.242	-1.1715	0.0397457	Cytochrome P450 family protein (AHRD V3.3 *** U5GNW2_POPTR)
Solyc01g020285	56.3153	10.8549	1.53219	0.0399019	SU(VAR)3-9 homolog 5 (AHRD V3.3 --* AT2G35160.5)
Solyc05g053110	4.21398	0	1.20167	0.0403105	Oligopeptide transporter, putative (AHRD V3.3 *** B9T1I2_RICCO)
Solyc05g011840	5.19102	0	1.22467	0.0404093	AGC (cAMP-dependent, cGMP-dependent and protein kinase C) kinase family protein (AHRD V3.3 --* AT4G14350.4)
Solyc02g065250	26.7223	8.23297	1.26312	0.0404093	Methyl esterase (AHRD V3.3 *** A0A072UEL6_MEDTR)
Solyc06g074600	5.10037	0	1.36429	0.0408082	DNA-directed RNA polymerase subunit beta'' (AHRD V3.3 *-* RPOC2_SOLLC)
Solyc03g005020	80.2121	188.14	-1.04768	0.0408082	Lipase (AHRD V3.3 *** K4BDS6_SOLLC)
Solyc09g007740	25.373	4.73407	1.51304	0.0412177	mediator of RNA polymerase II transcription subunit 19a-like protein (AHRD V3.3 --* AT5G12230.1)
Solyc12g062680	6.16359	0.270238	1.41978	0.041257	HNH endonuclease (AHRD V3.3 *-* A0A103YC95_CYNCS)
Solyc03g117800	62.3275	20.9247	1.24971	0.0413369	Fatty acid hydroxylase superfamily (AHRD V3.3 *** AT5G57800.1)
Solyc00g125275	1.43528	7.88507	-1.49998	0.0414662	Ulp1 protease family, C-terminal catalytic domain containing protein (AHRD V3.3 *-* Q60D46_SOLDE)
Solyc02g064830	26.7626	7.51203	1.35599	0.0414801	Indole-3-acetic acid-amido synthetas 3-3
Solyc00g227960	7.47828	24.2727	-1.54073	0.0414801	Sulfotransferase (AHRD V3.3 *** K4D8Q6_SOLLC)
Solyc12g021140	15.8257	41.8271	-1.39397	0.0417941	Sulfotransferase (AHRD V3.3 *** K4DDN3_SOLLC)
Solyc07g007710	0	3.21383	-1.1425	0.0420904	Defensin protein (AHRD V3.3 *** B1N680_SOLLC)
Solyc10g009190	174.705	72.1491	1.09427	0.0422854	glycine-rich protein (AHRD V3.3 *-* AT4G21620.2)
Solyc05g012530	27.9809	71.5741	-1.13505	0.0423103	POZ/BTB containin G-protein 1 (AHRD V3.3 --* AT3G61600.2)
Solyc11g044632	14.9681	3.26065	1.49354	0.0424144	Ycf1 protein (AHRD V3.3 *-* ATCG01130.1)
Solyc10g079980	816.682	2034.49	-1.14623	0.0426347	Glycosyltransferase (AHRD V3.3 *** K4D2N9_SOLLC)
Solyc06g050250	97.3512	214.16	-1.01608	0.0427005	Adenine/guanine permease AZG1 (AHRD V3.3 *** AZG1_ARATH)
Solyc11g005520	3.05307	11.6079	-1.52167	0.0427005	Agenet-like domain-containing protein (AHRD V3.3 *-* A0A118K161_CYNCS)
Solyc11g044810	1.92672	11.1348	-1.55592	0.0429564	2-oxoglutarate (2OG) and Fe(II)-dependent oxygenase superfamily protein (AHRD V3.3 *** AT1G55290.1)
Solyc07g065560	12.5155	29.9839	-1.27289	0.0429564	Histone H2B (AHRD V3.3 *** H2B_CAPAN)
Solyc01g110670	15.2196	3.60513	1.4872	0.0431421	SAUR-like auxin-responsive protein family (AHRD V3.3 *** AT2G21210.2)
Solyc05g005990	42.6916	13.4515	1.28056	0.0434382	Major facilitator superfamily protein (AHRD V3.3 *-* AT1G52190.1)
Solyc06g035860	13.9508	30.113	-1.03562	0.0435762	multidrug resistance-associated protein 3 (AHRD V3.3 --* AT3G13080.4)
Solyc12g014230	49.9292	120.362	-1.02067	0.0437752	DAG protein (AHRD V3.3 *** A0A0K9PW98_ZOSMR)
Solyc08g069180	20.4911	48.3539	-1.07989	0.0437752	Kinase (AHRD V3.3 *** D7LHK4_ARALL)
Solyc00g318130	18.4221	60.9871	-1.334	0.0438001	paired amphipathic helix Sin3-like protein (AHRD V3.3 *-* AT1G10450.3)
Solyc05g040055	3.91657	13.6973	-1.51604	0.0439003	disease resistance protein (TIR-NBS-LRR class) (AHRD V3.3 --* AT1G27180.8)
Solyc05g051960	0	2.979	-1.04846	0.0439003	Major facilitator superfamily transporter (AHRD V3.3 *-* A0A0K0KFR2_CARHR)
Solyc09g005970	6.93523	21.6322	-1.27102	0.044099	ABC transporter family protein (AHRD V3.3 *** B9ICA5_POPTR)
Solyc09g090090	20.4463	57.4732	-1.20642	0.0446193	Phosphoenolpyruvate carboxylase kinase 2 (AHRD V3.3 *** Q84JP7_SOLLC)
Solyc08g023540	0	6.42354	-1.3558	0.0449327	homeobox-leucine zipper protein 17 (AHRD V3.3 --* AT2G01430.2)
Solyc04g064440	5.80304	18.0874	-1.45816	0.0450302	F-box protein (AHRD V3.3 *** A0A0P0CKG2_CITMA)
Solyc11g031950	14.5903	33.2629	-1.01396	0.0450572	glucuronoxylan 4-O-methyltransferase-like protein (DUF579) (AHRD V3.3 *** AT4G09990.1)
Solyc02g030480	5.5746	20.6689	-1.27733	0.0457217	Alcohol dehydrogenase, putative (AHRD V3.3 *** B9R8D9_RICCO)
Solyc09g050020	13.774	2.80699	1.48064	0.0457217	cytochrome b (AHRD V3.3 *-* AT2G07727.1)
Solyc08g083410	179.014	745.87	-1.54108	0.0457217	Cytochrome P450 family protein (AHRD V3.3 *** U5GNW2_POPTR)
Solyc11g071830	46.5281	120.07	-1.13492	0.0457217	DnaJ protein homolog (AHRD V3.3 *** DNJH_CUCSA)
Solyc03g119240	1.9152	9.23169	-1.46634	0.0457217	Protein kinase family protein (AHRD V3.3 *** AT5G38210.2)
Solyc07g053420	0.268684	8.14274	-1.53723	0.0457217	RING/U-box superfamily protein (AHRD V3.3 *** AT2G42360.1)
Solyc05g009730	5.10037	0	1.52963	0.0457217	Serine/Threonine-kinase ATM-like protein (AHRD V3.3 --* AT3G48190.3)
Solyc11g039860	836.918	258.233	1.31996	0.0457217	Tetratricopeptide repeat (TPR)-like superfamily protein (AHRD V3.3 --* AT1G77360.2)
Solyc04g079640	883.699	216.676	1.4472	0.046156	Cytochrome P450 (AHRD V3.3 *** A0A103YCJ3_CYNCS)
Solyc02g084850	6149.33	1939.89	1.30385	0.0462563	Abscisic acid and environmental stress-inducible protein TAS14 (AHRD V3.3 *** TAS14_SOLLC)
Solyc11g005860	5.75711	18.9913	-1.43932	0.0465072	Cysteine desulfurase (AHRD V3.3 *** A0A0K9Q199_ZOSMR)
Solyc07g045140	4.65948	21.4766	-1.45812	0.0470633	transmembrane protein (AHRD V3.3 *** AT4G12680.1)
Solyc01g073970	14.9106	40.6678	-1.32518	0.0470847	Histone H3 (AHRD V3.3 *** A0A068VC55_COFCA)
Solyc01g104750	8.74704	23.122	-1.18251	0.0470855	WAT1-related protein (AHRD V3.3 *** K4B247_SOLLC)
Solyc09g014970	4.16805	16.6814	-1.39336	0.0471628	Methyl esterase (AHRD V3.3 *** A0A072UEL6_MEDTR)
Solyc02g036140	4.00843	14.2778	-1.53534	0.0474776	PLATZ transcription factor family protein (AHRD V3.3 *** A0A061EE86_THECC)
Solyc10g018390	0.268684	4.59585	-1.42143	0.0475007	Tryptophan synthase (AHRD V3.3 *** K4CYW3_SOLLC)
Solyc01g104130	21.3775	48.4706	-1.06105	0.0484022	2-oxoglutarate (2OG) and Fe(II)-dependent oxygenase-like protein (AHRD V3.3 *** G5DX62_SILLA)
Solyc02g088940	114.162	302.214	-1.16385	0.0484022	CTP synthase family protein (AHRD V3.3 *-* AT1G30820.1)
Solyc02g065750	54.6927	18.8935	1.22165	0.0484022	cytochrome P450 AB190445
Solyc01g068490	37.89	13.3213	1.22418	0.0490323	U-box domain-containing protein (AHRD V3.3 *** A0A0K9NJR6_ZOSMR)
Solyc05g005980	90.9392	36.0281	1.10049	0.0491339	Major facilitator superfamily protein (AHRD V3.3 *** AT1G52190.1)
Solyc09g005540	0	61.746	-1.49351	0.0491357	Ethylene-insensitive 2 (AHRD V3.3 *-* Q3S3T1_SOLLC)
Solyc06g059840	32.538	280.718	-1.51957	0.0493465	branched chain alpha-keto acid dehydrogenase E1-alpha subunit
Solyc07g006450	11.0183	29.3343	-1.29144	0.0496436	Eukaryotic aspartyl protease family protein (AHRD V3.3 *** AT3G20015.1)
Solyc08g013805	3.93377	19.3577	-1.52593	0.0498453	F-box/LRR protein (AHRD V3.3 *** A0A072V906_MEDTR)
Solyc03g096760	36.8552	134.632	-1.4165	0.0498453	Response to low sulfur protein, putative (AHRD V3.3 *** G7J9Q1_MEDTR)

## Sheet: Table S3
Table S3 DEGs between SOE (L104) and WT
GeneId	OE (L104)	WT	FC	padj.2	Description
Solyc05g041430	62.3234	0	-4.61845	1.66367e-21	PTB domain engulfment adapter (AHRD V3.3 *** AT2G04790.2)
Solyc01g087360	118.918	1.67524	-4.6083	4.54853e-27	Histone-lysine N-methyltransferase MLL4 (AHRD V3.3 *-* W9QFC2_9ROSA)
Solyc04g081660	37.7242	0	-3.97238	2.8054e-14	cyclinB2_3
Solyc04g081650	41.9759	0	-3.92015	2.55495e-13	Cyclin (AHRD V3.3 *-* G3G857_CAMSI)
Solyc02g044040	25.8701	0	-3.44867	1.1331e-09	Dihydroorotate dehydrogenase family protein (AHRD V3.3 *-* G7KQB6_MEDTR)
Solyc02g077390	816.248	71.1466	-3.36462	1.17214e-43	compound inflorescence
Solyc04g081670	23.9208	0	-3.26895	1.47963e-08	Vacuolar-processing enzyme (AHRD V3.3 *-* W9R3H2_9ROSA)
Solyc01g080725	53.3876	1.97265	-3.22132	1.87358e-09	Ulp1 protease family, C-terminal catalytic domain containing protein (AHRD V3.3 *-* Q60D46_SOLDE)
Solyc10g078265	87.3189	4.9913	-3.21813	2.97332e-11	Peptidyl-prolyl cis-trans isomerase (AHRD V3.3 *** A0A0K9NXQ5_ZOSMR)
Solyc07g043120	2809.39	286.084	-3.21412	2.28791e-85	Glycosyltransferase (AHRD V3.3 *** K4CEH2_SOLLC)
Solyc11g071290	597.397	51.9934	-3.15335	6.49727e-22	Alcohol dehydrogenase (AHRD V3.3 *** I6N8Z5_OLEEU)
Solyc01g005730	108.394	9.95388	-3.02529	1.80534e-12	Leucine-rich repeat receptor-like protein kinase family protein (AHRD V3.3 *** AT4G08850.1)
Solyc06g076420	62.4209	5.78584	-3.01995	5.69829e-12	LOW QUALITY:Repetitive proline-rich cell wall protein 2 (AHRD V3.3 -** PRP2_MEDTR)
Solyc07g019630	16.2573	0	-2.99516	5.54097e-07	AGAMOUS-like 42 (AHRD V3.3 --* AT5G62165.9)
Solyc07g045080	315.769	33.1903	-2.86778	8.45888e-15	NADP-dependent alkenal double bond reductase P1 (AHRD V3.3 *** A0A0B2SKR4_GLYSO)
Solyc11g062290	49.8827	4.78576	-2.7278	6.91518e-08	30S ribosomal protein S19, chloroplastic (AHRD V3.3 -** RR19_MARPO)
Solyc05g032620	15.1489	0	-2.72381	1.3094e-05	LOW QUALITY:multimeric translocon complex in the outer envelope membrane 132 (AHRD V3.3 --* AT2G16640.3)
Solyc06g061230	116.141	7.16367	-2.66838	1.17204e-06	Metallocarboxypeptidase inhibitor (AHRD V3.3 -** M1D4V9_SOLTU)
Solyc08g005830	185.491	20.623	-2.64726	9.79982e-12	Eukaryotic aspartyl protease family protein (AHRD V3.3 *** AT1G64830.1)
Solyc01g089910	89.3061	8.47267	-2.61956	2.90465e-09	SPFH/Band 7/PHB domain-containing membrane-associated protein family (AHRD V3.3 *** AT5G25260.1)
Solyc06g036463	52.6739	0.268684	-2.548	3.64625e-05	vacuole protein (AHRD V3.3 *-* AT4G33625.2)
Solyc04g081690	11.2468	0	-2.43685	0.000154594	molybdopterin biosynthesis MoaE family protein (AHRD V3.3 --* AT2G43760.3)
Solyc06g068240	628.452	75.4263	-2.42876	3.42434e-07	Pyrophosphate-energized vacuolar membrane proton pump (AHRD V3.3 *** AVP_VIGRR)
Solyc08g008230	231.275	30.1462	-2.4124	1.03344e-07	Protein kinase family protein (AHRD V3.3 --* AT5G38210.3)
Solyc04g024960	17.1761	0.268684	-2.40672	2.88853e-05	LOW QUALITY:AP-1 complex subunit mu (AHRD V3.3 --* A0A0K9PPH1_ZOSMR)
Solyc02g030480	48.5865	5.5746	-2.34329	4.93112e-06	Alcohol dehydrogenase, putative (AHRD V3.3 *** B9R8D9_RICCO)
Solyc04g081655	10.09	0	-2.30692	0.000480471	Cyclin (AHRD V3.3 *-* G3G857_CAMSI)
Solyc06g008800	21.2513	0.268684	-2.29924	0.000186871	CNL6
Solyc11g070010	50.7912	7.02709	-2.28875	2.10115e-05	Dynamin-related protein (AHRD V3.3 *** A0A1B0UTC3_TOBAC)
Solyc03g121640	817.803	114.626	-2.27632	1.92386e-06	Chaperonin Cpn60 (AHRD V3.3 *** A0A124SDT3_CYNCS)
Solyc05g015410	9.54198	0	-2.24148	0.000707768	Transposon protein, putative, CACTA, En/Spm sub-class (AHRD V3.3 --* Q2R0Q5_ORYSJ)
Solyc06g008380	14.9557	0.583298	-2.19349	0.000804894	Mi1.4
Solyc10g081640	52.4451	9.98829	-2.16784	4.01877e-08	Calcium-dependent protein kinase (AHRD V3.3 *** H6UM43_TOBAC)
Solyc11g067310	12.1152	1.09194	-2.10494	0.00195732	ABC transporter B family protein (AHRD V3.3 *** G7IBR0_MEDTR)
Solyc02g068863	58.5914	3.58475	-2.09214	0.00124125	Leucine-rich repeat receptor-like protein kinase family protein (AHRD V3.3 *-* AT2G33170.2)
Solyc02g071670	9.31479	0	-2.0877	0.00195732	Bifunctional inhibitor/lipid-transfer protein/seed storage 2S albumin superfamily protein (AHRD V3.3 --* AT2G18370.1)
Solyc08g079160	27.7868	2.1954	-2.07958	0.00137163	Vacuolar-processing enzyme (AHRD V3.3 *** VPE_SOYBN)
Solyc06g050500	38.7111	4.1278	-2.06368	0.000712653	Abscisic acid receptor (AHRD V3.3 *** G7KT83_MEDTR)
Solyc05g021500	12.7117	1.43528	-2.05039	0.0029178	Cystathionine beta-lyase (AHRD V3.3 *-* Q9MT31_SOLTU)
Solyc04g054220	34.6482	3.49289	-2.0433	9.65131e-05	Cytochrome P450 (AHRD V3.3 *** A0A061DI80_THECC)
Solyc10g079810	10.8869	0	-2.03596	0.00249845	LOW QUALITY:mediator of RNA polymerase II transcription subunit (AHRD V3.3 --* AT2G10440.2)
Solyc04g080720	18.3348	0	-2.02796	0.00242755	Transferase family protein (AHRD V3.3 *-* B9H4E9_POPTR)
Solyc06g050890	12.496	0.268684	-1.99169	0.0025575	LOW QUALITY:Ethylene receptor 3 (AHRD V3.3 --* ETR3_ORYSJ)
Solyc06g036467	23.0805	0	-1.98105	0.00517809	Protein kinase, putative (AHRD V3.3 *-* Q1EP57_MUSBA)
Solyc06g071250	131.277	29.4621	-1.9596	8.73353e-13	Disease resistance protein (TIR-NBS-LRR class) family (AHRD V3.3 --* AT5G40910.9)
Solyc10g055790	30.898	3.91657	-1.92669	0.000101055	Chitinase (AHRD V3.3 *-* B9VRK7_CAPAN)
Solyc06g076470	84.0109	20.6805	-1.91864	4.01877e-08	Plant/T7H20-70 protein (AHRD V3.3 *** G7L5L0_MEDTR)
Solyc07g045090	32.2479	7.44956	-1.91289	0.000502534	NADP-dependent alkenal double bond reductase P1 (AHRD V3.3 *** A0A0B2RWA9_GLYSO)
Solyc10g076200	225.734	2.60188	-1.89328	0.00712325	Non-specific lipid-transfer protein (AHRD V3.3 *** K4D1W2_SOLLC)
Solyc07g062480	30.8006	3.13924	-1.85596	0.00736701	Serine/threonine-protein kinase (AHRD V3.3 *-* M1CRP0_SOLTU)
Solyc10g074550	10.9941	0	-1.8407	0.0065989	Unknown protein (AHRD V3.3 )
Solyc07g061760	20.1617	0	-1.80337	0.0152703	Ankyrin repeat-containing-like protein (AHRD V3.3 *** A0A061FUD1_THECC)
Solyc01g091010	48.1737	1.07473	-1.7945	0.0155096	CRABS CLAW-like protein1a
Solyc04g071075	29.8521	5.25999	-1.7888	0.000335329	Auxin efflux carrier family protein (AHRD V3.3 --* AT1G76530.3)
Solyc11g066270	20.515	3.35048	-1.76206	0.019818	xyloglucan endotransglucosylase-hydrolase 6
Solyc11g065310	63.066	11.4798	-1.75015	0.00231761	Tubulin alpha chain (AHRD V3.3 --* TBA_PRUDU)
Solyc06g048637	127.56	27.6386	-1.7456	0.00137163	Exosome complex exonuclease RRP44 (AHRD V3.3 *-* A0A068EX93_COCNU)
Solyc06g075650	24.7817	2.1954	-1.74134	0.0229489	tonoplast intrinsic protein 1.2
Solyc04g015980	15.6276	2.76718	-1.71552	0.00586298	Non-specific serine/threonine protein kinase (AHRD V3.3 *** M1A662_SOLTU)
Solyc03g119550	68.5723	16.9063	-1.71382	5.4532e-07	LysM domain GPI-anchored protein 1, putative (AHRD V3.3 *** B9T592_RICCO)
Solyc07g042520	66.2	14.5387	-1.70806	0.000236347	Sucrose synthase (AHRD V3.3 *** M1B219_SOLTU)
Solyc01g087780	128.935	31.4989	-1.70705	0.000413704	LOW QUALITY:serine protease SBT4A
Solyc06g064820	61.5516	13.2067	-1.69835	0.00134477	GDSL esterase/lipase (AHRD V3.3 *** W9S0Q7_9ROSA)
Solyc04g057860	16.6981	1.65803	-1.69698	0.0135911	60S ribosomal protein L27 (AHRD V3.3 *** A0A0V0HNB9_SOLCH)
Solyc03g095970	52.0664	12.326	-1.69679	0.00472632	NAD(P)-binding Rossmann-fold superfamily protein (AHRD V3.3 *** AT2G47140.1),Pfam:PF13561
Solyc08g078680	10.2948	0.806051	-1.67945	0.0230478	Sec14p-like phosphatidylinositol transfer family protein (AHRD V3.3 *** AT5G47510.4)
Solyc02g071660	5.70797	0	-1.67388	0.0163352	Cysteine/Histidine-rich C1 domain family protein (AHRD V3.3 --* AT3G27473.1)
Solyc09g091300	94.6776	22.9722	-1.66789	0.00060889	LOW QUALITY:S-protein homologue (AHRD V3.3 *** Q9AVU9_SOLLC)
Solyc06g062370	1452.23	292.521	-1.65745	0.00597449	Acid phosphatase-like protein 1 (AHRD V3.3 *** V9MHL3_9ROSA)
Solyc06g018050	212.15	0	-1.6553	0.0397487	mitochondrial calcium uniporter complex protein-like
Solyc02g071090	40.011	7.07764	-1.64688	0.00697085	Purine permease (AHRD V3.3 *** A0A072UW47_MEDTR)
Solyc08g076640	23.9292	4.73983	-1.64586	0.0149465	LOW QUALITY:Eukaryotic aspartyl protease family protein (AHRD V3.3 *** AT1G03230.1)
Solyc00g032947	28.0638	2.51001	-1.64579	0.0218515	Salicylic acid carboxyl methyltransferase (AHRD V3.3 *-* A0A125QZJ1_9ROSI)
Solyc07g008360	32.6218	7.40946	-1.61851	0.0090866	ribosomal protein L30/L7 family protein
Solyc05g041540	124.786	33.3408	-1.6133	0.0016078	Carboxypeptidase (AHRD V3.3 *** K4C0D5_SOLLC)
Solyc06g066830	11.3769	2.22981	-1.60947	0.0468223	2-oxoglutarate-dependent dioxygenase-related family protein (AHRD V3.3 *** B9GL08_POPTR)
Solyc07g065165	21.8192	5.51715	-1.60161	0.0169455	Pirin-like protein (AHRD V3.3 *** A0A0B2SAS7_GLYSO)
Solyc09g066410	24.9245	4.91665	-1.59642	0.00351233	Phosphate transporter (AHRD V3.3 *** A0A0B5GK48_SOLLC)
Solyc10g008440	32.0558	9.70809	-1.53229	0.000712653	expansin B3 (AHRD V3.3 *** AT4G28250.1)
Solyc04g007820	16.0913	2.16668	-1.52863	0.0402396	Sn-1 protein (AHRD V3.3 *** Q42393_CAPAN)
Solyc07g043110	65.4179	18.9122	-1.5273	0.00379242	Glycosyltransferase (AHRD V3.3 *** K4CEH1_SOLLC)
Solyc06g065970	1110.54	300.21	-1.52548	0.00614365	14 kDa proline-rich protein DC2.15, putative (AHRD V3.3 *** B9RP24_RICCO)
Solyc01g080010	751.057	217.411	-1.49366	0.0112888	xyloglucan endoglucanase inhibitor
Solyc02g089730	58.1034	15.4998	-1.48552	0.000892182	Glycoside hydrolase family 81 protein (AHRD V3.3 *** G8A0L0_MEDTR)
Solyc05g014190	38.8122	9.8333	-1.47346	0.0332393	CAAX amino terminal protease family protein (AHRD V3.3 *** AT3G26085.4)
Solyc06g076450	53.9284	16.9535	-1.45921	0.00149524	Ras-related protein, expressed (AHRD V3.3 *** D8L9F8_WHEAT)
Solyc05g053350	28.2894	5.79735	-1.45048	0.00638454	Desiccation-related protein PCC13-62 (AHRD V3.3 *** A0A0B2QYX9_GLYSO),Pfam:PF13668
Solyc06g076560	824.276	280.669	-1.43892	0.000107195	17.6 kD class I small heat shock protein
Solyc11g068515	106.749	30.0546	-1.43145	0.00824887	Protein kinase superfamily protein (AHRD V3.3 --* AT1G54610.3)
Solyc06g076160	71.6696	25.4535	-1.41881	0.00695596	Cytochrome P450 (AHRD V3.3 *-* C5NM77_TOBAC)
Solyc01g007800	24.4982	5.42529	-1.40159	0.0157831	ovate family protein 2
Solyc06g072290	16.8641	3.04738	-1.39779	0.0249976	Kinase interacting (KIP1-like) family protein (AHRD V3.3 *** A0A072UM28_MEDTR)
Solyc01g087590	84.5524	27.5584	-1.39201	0.00276958	Polyamine oxidase (AHRD V3.3 *** Q4H439_TOBAC)
Solyc11g073220	23.5309	6.18662	-1.38385	0.0170819	DNA repair protein RAD51 (AHRD V3.3 *** A0A072UK69_MEDTR)
Solyc06g069190	314.199	111.835	-1.37295	3.36231e-06	Eukaryotic aspartyl protease family protein (AHRD V3.3 *** AT1G49050.1)
Solyc12g095750	17.074	3.9625	-1.36827	0.0488283	Auxin efflux carrier family protein, putative (AHRD V3.3 *** A0A061FMX0_THECC)
Solyc06g008810	61.6915	16.198	-1.36669	0.0388522	Transport inhibitor response 1 (AHRD V3.3 *-* C7E4R3_TOBAC)
Solyc08g062940	79.1818	28.6043	-1.35714	3.3591e-05	SUN-like protein 22
Solyc02g070600	124.608	44.0777	-1.35594	0.000227712	F-box protein (AHRD V3.3 *** W9RLE9_9ROSA)
Solyc10g079410	124.814	43.8699	-1.34516	0.000455742	Triacylglycerol lipase SDP1 (AHRD V3.3 *** W9RS42_9ROSA)
Solyc05g014560	204.422	78.2175	-1.34004	5.21314e-05	NAD(P)-binding Rossmann-fold superfamily protein (AHRD V3.3 *** AT1G24360.1)
Solyc12g040790	1972.31	719.454	-1.32991	0.000558692	Phosphoethanolamine N-methyltransferase (AHRD V3.3 *** A0A075BJJ7_LYCBA)
Solyc03g123390	232.094	78.0649	-1.32399	0.0060335	Alpha/beta-Hydrolases superfamily protein, putative (AHRD V3.3 *** A0A061GDN4_THECC)
Solyc07g053700	66.7858	21.9263	-1.32252	3.28267e-05	Reticulon-like protein (AHRD V3.3 *** K4CFR5_SOLLC)
Solyc10g007800	90.107	29.9131	-1.31087	0.0151726	protodermal factor 1 (AHRD V3.3 *-* AT2G42840.1)
Solyc06g059730	33.2842	9.61054	-1.31051	0.0481675	SlPIN6
Solyc01g074030	2068.96	793.961	-1.29529	6.44342e-05	Beta-glucosidase 01 (AHRD V3.3 *** B5M9E4_SOLLC)
Solyc10g078580	411.3	148.803	-1.29395	0.00616466	Arabinogalactan peptide 14 (AHRD V3.3 *** AGP14_ARATH)
Solyc04g071070	199.046	74.7475	-1.27871	0.00115675	Extensin (AHRD V3.3 *** Q06446_SOLTU)
Solyc03g121180	832.096	331.468	-1.27611	4.332e-06	GDSL esterase/lipase family (AHRD V3.3 *** A0A151U1D5_CAJCA)
Solyc04g078650	34.6482	11.5545	-1.26788	0.00728764	wuschel related homobox 4
Solyc08g077710	2134.9	863.586	-1.23897	2.25818e-05	60S ribosomal protein L37a (AHRD V3.3 *** RL37A_GOSHI)
Solyc06g084450	186.19	76.3433	-1.23607	0.000104825	Rho GTPase-activating protein (AHRD V3.3 *** A0A0K9PZI3_ZOSMR)
Solyc10g076180	25.2308	8.32457	-1.22905	0.0496519	ovate family protein 20
Solyc05g014150	87.4361	30.9766	-1.22732	0.0179535	NAD(P)-binding Rossmann-fold superfamily protein (AHRD V3.3 *-* AT3G55290.2)
Solyc10g055780	64.5795	24.9058	-1.22587	0.0118222	Endochitinase (Chitinase) (AHRD V3.3 *** Q43184_SOLTU)
Solyc02g093720	156.398	64.8005	-1.22523	5.2279e-07	TPX2 (Targeting protein for Xklp2) family protein, putative (AHRD V3.3 *** A0A072U7R9_MEDTR)
Solyc05g014270	94.1381	33.373	-1.22521	0.00765319	TPX2 (Targeting protein for Xklp2) family protein, putative (AHRD V3.3 *** A0A072U7R9_MEDTR)
Solyc06g068855	34.0357	12.7383	-1.22299	0.013785	DCD (Development and Cell Death) domain protein (AHRD V3.3 *-* AT5G61910.4)
Solyc07g008710	380.715	146.542	-1.22298	0.00742142	Major latex-like protein (AHRD V1 **-- B5THI3_PANGI)
Solyc02g066960	103.178	37.6385	-1.21932	0.0276489	Glycosyltransferase (AHRD V3.3 *** K4B728_SOLLC)
Solyc08g014350	42.7769	14.7224	-1.21441	0.00577427	LOW QUALITY:transmembrane protein (AHRD V3.3 *** AT5G16250.1)
Solyc02g077300	39.0246	12.6866	-1.21125	0.030529	Peroxidase (AHRD V3.3 *** K4B8V7_SOLLC)
Solyc11g069780	1954.63	822.98	-1.20865	1.42052e-07	P-loop containing nucleoside triphosphate hydrolases superfamily protein (AHRD V3.3 *** AT5G60760.1)
Solyc06g051410	110.11	45.3797	-1.20864	0.000139026	Phosphoribosylanthranilate isomerase (AHRD V3.3 *** F1BPW4_SOLPN)
Solyc03g007130	149.429	59.3765	-1.20427	4.41656e-05	65-kDa microtubule-associated 3-like protein (AHRD V3.3 *** A0A0B0NAV0_GOSAR)
Solyc06g008770	87.6255	33.8541	-1.19856	0.000382924	CNL4
Solyc05g025810	59.6671	23.4695	-1.19146	0.00815935	Adipocyte plasma membrane-associated protein, putative (AHRD V3.3 *** B9RR90_RICCO)
Solyc12g008840	932.754	387.287	-1.18602	8.21032e-05	beta-galactosidase 4
Solyc12g055970	970.398	381.981	-1.18372	0.0133344	Endoglucanase (AHRD V3.3 *** Q93WY9_TOBAC)
Solyc04g074810	292.795	117.038	-1.17384	0.00635097	basic helix-loop-helix (bHLH) DNA-binding superfamily protein (AHRD V3.3 *** AT1G72210.1)
Solyc02g083640	46.6008	15.346	-1.17228	0.0285847	Tetratricopeptide repeat (TPR)-like superfamily protein (AHRD V3.3 *** AT3G51280.1)
Solyc12g088520	36.3762	13.3503	-1.17046	0.0347259	cyclin A3_3
Solyc06g064500	222.085	87.951	-1.16382	0.026663	O-methyltransferase (AHRD V3.3 *** F6M2M1_VITPS)
Solyc01g099270	46.8202	20.0685	-1.16152	0.00202084	Microtubule binding protein (AHRD V3.3 *** A6YTD5_CUCME)
Solyc06g075640	33.2516	12.7842	-1.16118	0.0156054	Tetratricopeptide repeat (TPR)-like superfamily protein (AHRD V3.3 *-* AT4G20900.2)
Solyc09g075550	293.974	122.36	-1.15796	0.000600477	Cellulose synthase (AHRD V3.3 *** A0A103XPU9_CYNCS)
Solyc01g098740	233.446	98.3227	-1.15445	0.000262212	Protein kinase (AHRD V3.3 *** C6ZRT6_SOYBN)
Solyc01g005220	40.3646	15.4998	-1.13811	0.0407632	MACPF domain-containing protein (AHRD V3.3 *** A0A0B2Q4M6_GLYSO)
Solyc02g070620	45.3445	16.7697	-1.1353	0.0207364	F-box family protein (AHRD V3.3 *** B9HMA7_POPTR)
Solyc07g041770	88.0076	36.2365	-1.13229	0.000139848	LOW QUALITY:Membrane lipoprotein (AHRD V3.3 *** A0A061GT32_THECC)
Solyc01g006730	41.0975	17.764	-1.13188	0.0182445	Calcium-dependent protein kinase (AHRD V3.3 *** H6UM43_TOBAC)
Solyc07g007190	114.854	47.7749	-1.12743	1.59792e-05	Uveal autoantigen with coiled-coil domains and ankyrin repeats isoform 1 (AHRD V3.3 *** A0A061GPH6_THECC)
Solyc01g109390	450.319	190.333	-1.1203	0.0090984	Protease inhibitor/seed storage/lipid transfer protein family protein (AHRD V3.3 *** D7MM18_ARALL)
Solyc12g007020	202.601	91.2532	-1.10767	3.59199e-05	DUF936 family protein (AHRD V3.3 *** A0A072UQI4_MEDTR)
Solyc06g074040	64.8009	29.4504	-1.10479	0.0170819	Late embryogenesis abundant (LEA) hydroxyproline-rich glycoprotein family (AHRD V3.3 *** AT3G44220.1)
Solyc04g016230	220.673	96.2876	-1.09664	0.0235176	Glycosyltransferase (AHRD V3.3 *** M1DUF2_SOLTU)
Solyc12g009300	118093	51064.7	-1.09622	0.0135586	sucrose synthase (SuSy)
Solyc07g061750	344.928	146.287	-1.09341	0.0215648	Ankyrin repeat-containing-like protein (AHRD V3.3 *** A0A061FUD1_THECC)
Solyc05g052010	82.7414	34.156	-1.0891	0.0168729	RNA-binding family protein (AHRD V3.3 --* A0A061F8S2_THECC)
Solyc06g083670	176.627	80.0558	-1.08868	1.59792e-05	RAC-like 10 (AHRD V3.3 --* AT5G62880.2)
Solyc04g071900	188.177	81.6519	-1.06927	0.0136846	Peroxidase (AHRD V3.3 *** K4BTH7_SOLLC)
Solyc01g087080	82.5767	34.7221	-1.06149	0.000496841	interferon-activable protein (AHRD V3.3 *** AT3G52110.2)
Solyc08g007690	199.629	91.5277	-1.0574	2.33345e-05	Subtilisin-like protease (AHRD V3.3 *** Q9LWA3_SOLLC)
Solyc02g067310	82.17	34.8771	-1.05163	0.0326712	ZF-HD homeobox protein (AHRD V3.3 *** Q9ARE3_FLABI)
Solyc01g087500	906.515	423.512	-1.04415	0.000101055	DNA topoisomerase 2 (AHRD V3.3 *** K4AYE0_SOLLC)
Solyc01g079080	107.831	50.4616	-1.04391	0.00088881	asynaptic protein (AHRD V3.3 *** AT2G46980.2)
Solyc05g005580	70.4138	30.33	-1.03892	0.00158105	DUF936 family protein (AHRD V3.3 *** G7K1E3_MEDTR)
Solyc07g049680	157.498	70.326	-1.03694	0.000705949	Condensin complex subunit 2 (AHRD V3.3 *** A0A022R1C5_ERYGU)
Solyc10g008910	3291.94	1564.23	-1.02905	3.42549e-05	Histone H3 (AHRD V3.3 *** A0A068VC55_COFCA)
Solyc12g044310	290.599	136.426	-1.02823	0.0012735	Major facilitator superfamily protein (AHRD V3.3 *** AT1G52190.1)
Solyc09g015170	441.557	205.847	-1.02466	0.00164478	Receptor-like kinase (AHRD V3.3 *** C0SW26_SOYBN)
Solyc04g082430	151.319	68.4177	-1.02376	0.00132989	cyclinB2_4
Solyc07g043050	426.83	204.242	-1.02131	1.59393e-07	Glycosyltransferase (AHRD V3.3 *** K4CEG5_SOLLC)
Solyc07g065210	328.183	159.015	-1.01242	0.000303547	Kinesin related protein (AHRD V3.3 *** Q8GZU1_SOLLC)
Solyc04g078940	353.785	169.664	-1.00734	0.000203375	Protein CYPRO4 (AHRD V3.3 *** A0A0B0NUW9_GOSAR)
Solyc11g012020	206.437	99.7649	-1.00398	6.18597e-07	EH domain-containing protein 1 (AHRD V3.3 *** A0A1D1YR31_9ARAE)
Solyc01g080600	989.483	483.426	-1.00328	9.6011e-06	Histone H3 (AHRD V3.3 *** A0A068VC55_COFCA)
Solyc05g007760	46.1917	20.4348	-1.00212	0.00658856	LOW QUALITY:SET domain-containing family protein (AHRD V3.3 *** B9HI95_POPTR)
Solyc04g014800	116.305	54.5793	-1.00042	0.00227218	myo-inositol monophosphatase 1
Solyc08g006550	64.6068	31.4174	-1.00021	0.00317416	Rop guanine nucleotide exchange factor, putative (AHRD V3.3 *** B9SE39_RICCO)
Solyc11g071200	39.2383	82.521	1.00612	0.0167956	GRAS family transcription factor (AHRD V3.3 --* AT2G37650.2)
Solyc01g094010	1028.16	2200.58	1.00751	0.0192954	alpha/beta-hydrolases superfamily protein
Solyc03g007890	235.241	487.457	1.00964	0.000662044	class 2 small heat shock protein Le-HSP17.6
Solyc08g079310	53.6319	110.125	1.01237	0.00223005	Cytochrome P450 family protein (AHRD V3.3 *** U5GNW2_POPTR)
Solyc10g078530	474.766	1018.17	1.01363	0.0170729	Patatin (AHRD V3.3 *** M1C6Q0_SOLTU)
Solyc07g043160	314.008	657.2	1.01956	0.00013128	Glycosyltransferase (AHRD V3.3 *** K4CEH6_SOLLC)
Solyc09g097850	1364.46	2926.7	1.02304	0.00695596	Cysteine proteinase inhibitor (AHRD V3.3 *** K4CWV7_SOLLC)
Solyc02g083400	90.7733	198.578	1.02645	0.0110583	RING/U-box superfamily protein (AHRD V3.3 *** A0A061DF87_THECC)
Solyc01g005280	74.0934	164.797	1.02808	0.0275727	Sec14p-like phosphatidylinositol transfer family protein (AHRD V3.3 *** AT1G14820.3)
Solyc07g049430	222.706	481.46	1.02918	0.00432946	GDSL esterase/lipase (AHRD V3.3 *** W9STE9_9ROSA)
Solyc07g063690	64.2813	143.541	1.03027	0.0131273	Calcium-binding family protein (AHRD V3.3 *** B9I910_POPTR)
Solyc12g009260	51.7011	108.834	1.03462	0.000838392	3-oxoacyl-[acyl-carrier-protein] synthase (AHRD V3.3 *** K4DC14_SOLLC)
Solyc02g082170	27.4797	62.8335	1.03784	0.0424436	Purine permease-related family protein (AHRD V3.3 *** B9GYR4_POPTR)
Solyc06g072845	1417.5	3138.43	1.03886	0.0347827	Hydrogen peroxide-induced 1 (AHRD V3.3 *** B8Y3H9_TOBAC)
Solyc01g006690	111.679	238.989	1.04122	0.000117978	DNA double-strand break repair rad50 ATPase (AHRD V3.3 *** A0A061GZ54_THECC)
Solyc03g044200	50.2847	111.66	1.04138	0.0274004	Alcohol dehydrogenase (AHRD V3.3 *** Q43169_SOLTU)
Solyc03g082420	23.3357	52.6168	1.0418	0.0167989	Heat shock protein (AHRD V3.3 *** A9QVH3_9FABA)
Solyc10g007570	34.8938	78.8086	1.04598	0.0310794	Gibberellin 2-oxidase 2 (AHRD V3.3 *** I0B5A7_PETHY)
Solyc03g115310	58.8691	132.803	1.04916	0.0210862	Expansin (AHRD V3.3 *** Q84L76_PYRCO)
Solyc06g008820	30.9106	65.6653	1.05072	0.00400195	Na+/H+ antiporter 1
Solyc02g084200	16.8233	38.3825	1.05089	0.0405973	Zinc finger transcription factor 19
Solyc09g009810	13.1896	29.4149	1.05404	0.0366696	LOW QUALITY:TSA: Wollemia nobilis Ref_Wollemi_Transcript_15479_650 transcribed RNA sequence (AHRD V3.3 *** A0A0C9RS79_9SPER)
Solyc01g081480	74.6675	168.212	1.05489	0.00961969	alpha/beta-Hydrolases superfamily protein (AHRD V3.3 *** AT5G17670.1)
Solyc09g098420	55.4325	121.609	1.05629	0.0101924	Leucine-rich repeat receptor protein kinase EXS (AHRD V3.3 *** A0A1D1XPP4_9ARAE)
Solyc01g111970	103.78	225.99	1.05707	0.000865642	L-ascorbate oxidase-like protein (AHRD V3.3 *** W9RW65_9ROSA)
Solyc01g106040	98.4529	217.273	1.0617	0.00114482	GATA transcription factor, putative (AHRD V3.3 *** B9SN00_RICCO)
Solyc02g022850	69.626	156.726	1.07816	0.00254424	FAD-binding Berberine family protein (AHRD V3.3 *** AT4G20840.1)
Solyc01g086810	154.144	337.259	1.0827	0.000154808	NBS-LRR disease resistance protein (AHRD V3.3 *** G7IVT3_MEDTR)
Solyc10g049270	27.3165	62.6453	1.09076	0.00468622	Serine carboxypeptidase, putative (AHRD V3.3 *** B9S819_RICCO)
Solyc02g089120	49.6786	109.631	1.09177	0.000152165	Protein COBRA (AHRD V3.3 *-* A0A151S444_CAJCA)
Solyc07g005900	106.786	246.606	1.09337	0.00904199	Calcium-binding EF-hand family protein (AHRD V3.3 *** A0A061GQP8_THECC)
Solyc06g063230	183.278	424.371	1.09598	0.0146588	WD repeat-containing protein 49 isoform 1 (AHRD V3.3 *** A0A061G8I2_THECC)
Solyc04g081710	114.849	262.894	1.09844	0.00173838	squamosa promoter binding protein-like 14 (AHRD V3.3 --* AT1G20980.1)
Solyc03g114710	70.8374	159.738	1.09956	4.98435e-06	Glycosyltransferase (AHRD V3.3 *** M1CAF1_SOLTU)
Solyc04g016590	54.1346	130.635	1.10493	0.0180965	global transcription factor C (AHRD V3.3 --* AT4G10710.2)
Solyc07g032220	151.678	338.219	1.10814	8.37448e-07	Phospholipase A2 (AHRD V3.3 *** Q5CCT9_TOBAC)
Solyc07g022910	53.3785	124.109	1.11122	0.00343087	Protein WEAK CHLOROPLAST MOVEMENT UNDER BLUE LIGHT 1 (AHRD V3.3 *** WEB1_ARATH)
Solyc01g079620	50.7676	119.401	1.12533	0.00611322	colorless fruit epidermis
Solyc06g082210	74.6132	178.161	1.12779	0.00695596	LIGHT-DEPENDENT SHORT HYPOCOTYLS-like protein (DUF640) (AHRD V3.3 *** AT1G07090.1)
Solyc03g119670	55.3022	140.863	1.13262	0.0464673	Protein CASP (AHRD V3.3 *-* CASP_ARATH)
Solyc11g073110	21.1033	54.6536	1.14285	0.0209517	UPSTREAM OF FLC protein (DUF966) (AHRD V3.3 *** AT5G59790.1)
Solyc09g014350	1070.89	2506.62	1.15171	0.000749072	Glycerol-3-phosphate acyltransferase (AHRD V3.3 *** G7L6J6_MEDTR)
Solyc04g015020	736.442	1801.87	1.16028	0.0119322	Heavy metal transport/detoxification superfamily protein (AHRD V3.3 *-* AT4G16380.1)
Solyc04g081610	26.903	62.092	1.16112	0.00155496	LOW QUALITY:Subtilisin-like protease SBT3.8 (AHRD V3.3 --* SBT38_ARATH)
Solyc03g043880	13.5865	33.0525	1.16746	0.0378494	SlBCAT4
Solyc01g107830	27.747	68.5438	1.1713	0.0259322	Glycosyltransferase (AHRD V3.3 *** K4B2Z9_SOLLC)
Solyc05g016250	73.3748	174.398	1.172	8.65783e-09	OTU domain-containing (AHRD V3.3 *** A0A0B0PSP5_GOSAR)
Solyc04g081600	152.748	381.261	1.17726	0.00867015	Aldolase superfamily protein (AHRD V3.3 --* AT1G16340.4)
Solyc09g007270	285.339	681.389	1.18872	0.000269842	Ascorbate peroxidase (AHRD V3.3 *** B9VRH6_CITMA)
Solyc01g087380	62.0393	163.364	1.19396	0.0141756	PHD finger family protein (AHRD V3.3 *-* B9GFC9_POPTR)
Solyc01g067620	54.8321	143.404	1.1945	0.0155096	2-oxoglutarate (2OG) and Fe(II)-dependent oxygenase superfamily protein (AHRD V3.3 *** AT3G21420.1)
Solyc05g021535	75.8515	194.656	1.19537	0.00747825	calmodulin-binding transcription activator (AHRD V3.3 --* AT3G16940.3)
Solyc01g060490	39.8937	103.146	1.20064	0.0101462	GATA transcription factor, putative (AHRD V3.3 *** B9RZK8_RICCO)
Solyc03g116510	16.7454	44.4288	1.20112	0.0466024	cotton fiber protein (AHRD V3.3 *** AT1G15385.1)
Solyc06g051960	104.461	261.058	1.20239	0.0008109	Pectinesterase (AHRD V3.3 *** K4C5Y2_SOLLC)
Solyc06g011350	191.828	471.954	1.2125	0.00102505	plasma membrane intrinsic protein 2.4
Solyc02g062960	285.589	764.509	1.21525	0.0330862	Homeobox-leucine zipper family protein (AHRD V3.3 *** B9HET5_POPTR)
Solyc03g082620	267.055	669.585	1.21795	0.00103355	Yellow stripe 1A transporter (AHRD V3.3 *** A0A0K9P9K5_ZOSMR)
Solyc01g111640	69.202	171.165	1.22013	0.000551849	SKP1-like protein (AHRD V3.3 *** C3V9V9_CITMA)
Solyc03g120380	295.88	780.169	1.22089	0.021254	auxin-regulated IAA19
Solyc01g080100	14.7133	39.3355	1.22643	0.0470193	LOW QUALITY:RING zinc finger protein, putative (AHRD V3.3 *** A0A072USX7_MEDTR)
Solyc06g062920	19.6873	53.8593	1.22786	0.0230094	auxin-regulated dual specificity cytosolic kinase
Solyc04g077160	63.6769	161.143	1.22983	0.000573151	myb-like protein X (AHRD V3.3 *-* AT4G33740.5)
Solyc08g008500	13.9597	36.2537	1.23544	0.0180729	Dof zinc finger protein (AHRD V3.3 *** A0A0B6VI93_TOBAC)
Solyc07g062970	190.234	480.811	1.24128	0.000705949	protein phosphatase 2C
Solyc06g083020	514.943	1320.83	1.24268	0.00170116	Carboxypeptidase (AHRD V3.3 *** K4CAF7_SOLLC)
Solyc11g027645	35.9287	104.132	1.24962	0.0448453	Ribosomal RNA small subunit methyltransferase B (AHRD V3.3 --* W9QFJ5_9ROSA)
Solyc01g006780	15.7053	44.0593	1.25581	0.0435248	LOW QUALITY:Nitrate reductase [NADH] 1 (AHRD V3.3 --* NIA1_PHAVU)
Solyc05g051750	242.303	675.121	1.25641	0.0250042	TOMPRORNA prosystemin
Solyc00g011160	204.219	586.167	1.26986	0.0347827	Glucan endo-1,3-beta-glucosidase, basic vacuolar isoform (AHRD V3.3 --* E13B_HEVBR)
Solyc08g005850	44.9	124.615	1.27073	0.0243397	Eukaryotic aspartyl protease family protein (AHRD V3.3 *** AT1G64830.1)
Solyc04g064690	266.54	699.124	1.27385	0.00156842	Peroxidase (AHRD V3.3 *** K4BT60_SOLLC)
Solyc02g071590	12.4221	34.4648	1.2758	0.00357526	Trehalose-6-phosphate synthase, putative (AHRD V3.3 *-* B9S8H7_RICCO)
Solyc12g005730	58.8371	158.065	1.27911	0.0157423	transferring glycosyl group transferase (DUF604) (AHRD V3.3 *** AT5G41460.1)
Solyc11g021240	21.2801	62.7383	1.28028	0.0284204	Ycf1 (AHRD V3.3 *-* A0A0U1ZHZ0_9SOLN)
Solyc02g077260	28.3201	78.7558	1.28081	0.00249845	SUN-like protein5
Solyc01g087820	174.696	477.685	1.28211	0.00544868	subtilisin-like protease 4B
Solyc09g092690	35.8606	97.39	1.28315	0.000120135	Peptidyl-prolyl cis-trans isomerase (AHRD V3.3 *** A0A0K9NXQ5_ZOSMR)
Solyc00g012440	61.7579	176.388	1.28765	0.0172727	Senescence-associated protein (AHRD V3.3 *-* A0A072THH1_MEDTR)
Solyc12g006530	30.4581	85.3516	1.29195	0.017336	Terpene cyclase/mutase family member (AHRD V3.3 *** M1BMW3_SOLTU)
Solyc09g092370	27.9661	81.2601	1.303	0.0212554	LOW QUALITY:Plant self-incompatibility protein S1 family (AHRD V3.3 *** AT5G12060.1)
Solyc11g008520	7.20284	20.3889	1.30646	0.0412808	Dicer-like 2c
Solyc10g084400	90.4478	253.928	1.30689	0.00426135	Glutathione S-transferase family protein (AHRD V3.3 *** AT5G02790.1)
Solyc07g055460	9.75249	26.603	1.3075	0.0419196	Cytochrome P450 (AHRD V3.3 *** A0A124SAX2_CYNCS)
Solyc07g008210	26.2848	78.3572	1.30935	0.0272733	Tetratricopeptide repeat (TPR)-like superfamily protein (AHRD V3.3 *-* AT1G80130.1)
Solyc02g069250	14.2073	40.1232	1.31459	0.0347827	Cinnamyl alcohol dehydrogenase (AHRD V3.3 *** A0A1B0YY99_DAUCA)
Solyc12g011410	36.3978	111.555	1.32706	0.0419829	LOW QUALITY:tRNA-splicing ligase (DUF239) (AHRD V3.3 --* AT5G56530.2)
Solyc06g084483	3.70001	12.8129	1.33551	0.0478604	rRNA-processing protein (AHRD V3.3 *** AT4G03180.1)
Solyc06g083130	38.4082	110.26	1.34262	0.00164478	dCTP pyrophosphatase 1 (AHRD V3.3 *** A0A151QMJ8_CAJCA)
Solyc06g076910	5.51843	17.7468	1.34911	0.0297543	Receptor-kinase, putative (AHRD V3.3 *** B9SUC9_RICCO)
Solyc05g021540	13.5169	47.019	1.3535	0.0330307	Alcohol dehydrogenase (AHRD V3.3 *-* Q4LAW8_CAPCH)
Solyc06g054240	11.3437	35.2938	1.35406	0.0380686	5'-nucleotidase surE (AHRD V3.3 *** W9QLZ8_9ROSA)
Solyc05g010585	31.5039	101.374	1.35407	0.0372427	Defensin-like (DEFL) family protein (AHRD V3.3 -** AT2G04046.1)
Solyc08g066720	12.3512	36.1343	1.35412	0.00676746	Carotenoid cleavage dioxygenase (AHRD V3.3 *** B6UEM5_MAIZE)
Solyc01g088590	168.207	499.701	1.3588	0.00677111	invertase/pectin methylesterase inhibitor
Solyc01g044350	10.356	37.071	1.3636	0.0404279	Zinc finger family protein (AHRD V3.3 *-* B9HHY6_POPTR)
Solyc02g081870	27.1316	85.2712	1.36385	0.0354902	Pleiotropic drug resistance ABC transporter (AHRD V3.3 *** W0TUG3_ACAMN)
Solyc01g108780	279.428	842.749	1.3672	0.00797346	methylketone synthase 1a
Solyc11g071350	9.60888	31.2705	1.36814	0.0297399	aluminum activated malate transporter family protein (AHRD V3.3 *** AT1G08440.1)
Solyc09g091810	53.7571	150.133	1.37208	0.000169337	LOW QUALITY:CLAVATA3/ESR-related protein (AHRD V3.3 --* A0A0A0LNB8_CUCSA)
Solyc02g036350	228.131	705.874	1.37277	0.0117521	1-aminocyclopropane-1-carboxylate oxidase EF501822
Solyc04g016490	12.1637	36.7393	1.37385	0.00189507	purple acid phosphatase 16 (AHRD V3.3 *** AT3G10150.2)
Solyc06g051940	389.595	1172.64	1.37389	0.00875165	Protein phosphatase 2c, putative (AHRD V3.3 *** B9RIK1_RICCO)
Solyc04g010333	0	4.75703	1.37905	0.0246791	C2H2 and C2HC zinc fingers superfamily protein (AHRD V3.3 --* AT1G03840.2)
Solyc06g060610	65.4803	181.355	1.38063	4.48055e-06	Flavin-containing monooxygenase (AHRD V3.3 *** K4C6P1_SOLLC)
Solyc02g083880	137.739	429.499	1.38356	0.0149465	Gibberellin-regulated protein 2, putative (AHRD V3.3 *** B9SLF4_RICCO)
Solyc03g006440	0	4.20246	1.38363	0.0293524	Thioesterase family protein (AHRD V3.3 *** D7KCZ7_ARALL)
Solyc04g064763	10.7804	31.3716	1.38398	0.0112888	Zinc finger CCCH domain-containing protein 38 (AHRD V3.3 *** W9QM16_9ROSA)
Solyc01g095640	9.96364	31.7423	1.38446	0.0104598	Myb family transcription factor (AHRD V3.3 *** A0A0K9P4S6_ZOSMR)
Solyc02g092537	12.0124	42.4343	1.38464	0.0285847	Acetyl-coenzyme A carboxylase carboxyl transferase subunit beta, chloroplastic (AHRD V3.3 --* ACCD_CITSI)
Solyc07g032385	49.2779	135.681	1.3856	5.80874e-05	Pentatricopeptide repeat-containing-like protein (AHRD V3.3 *** A0A0B0N0N5_GOSAR)
Solyc11g071550	50.8649	148.593	1.38882	0.00133703	Amidase family protein (AHRD V3.3 *** Q94GC8_SOLDE)
Solyc12g098340	33.8983	100.871	1.39132	0.00196339	Pectinesterase (AHRD V3.3 *** K4DHK8_SOLLC)
Solyc04g071060	5.77683	18.2728	1.39364	0.0493972	ROP uanine nucleotide exchange factor 10 (AHRD V3.3 --* AT5G19560.5)
Solyc03g078090	22.2236	67.299	1.39906	0.0030041	Pectinesterase (AHRD V3.3 *** K4BHN9_SOLLC)
Solyc06g036290	435.036	1266.31	1.39966	0.000605932	heat shock protein 90
Solyc12g040800	85.9989	274.63	1.40902	0.0119322	Calcium-dependent lipid-binding (CaLB domain) family protein (AHRD V3.3 *** AT3G17980.1)
Solyc08g068410	6.25282	20.9607	1.41079	0.0297154	flowering time control protein-related / FCA gamma-like protein (AHRD V3.3 --* AT2G47310.1)
Solyc02g087500	10.7249	38.0679	1.41533	0.0405973	Glycerol-3-phosphate acyltransferase (AHRD V3.3 *** A0A0M4FCN7_9SOLA)
Solyc03g115230	231.322	655.905	1.42124	4.30361e-06	Solanum lycopersicum heat shock protein
Solyc06g024245	178.264	577.458	1.42684	0.00923936	Class II aaRS and biotin synthetases superfamily protein (AHRD V3.3 --* AT3G44740.5)
Solyc06g024230	144.961	518.476	1.42716	0.0375333	LOW QUALITY:Senescence-associated protein, putative (AHRD V3.3 *-* A0A072THY4_MEDTR)
Solyc06g051190	98.034	298.456	1.42825	0.00102096	RNA-dependent RNA polymerase (AHRD V3.3 *** K4C5R0_SOLLC)
Solyc06g050430	24.0038	83.1679	1.43032	0.0173773	LOB domain-containing protein, putative (AHRD V3.3 *** B9S4B8_RICCO)
Solyc05g040100	28.9001	92.6411	1.4342	0.00113121	Membrin (AHRD V3.3 *** A0A0V0HLU2_SOLCH)
Solyc04g007970	117.582	417.867	1.43595	0.0293017	Ubiquitin-conjugating enzyme, E2 (AHRD V3.3 *** A0A103XCT0_CYNCS)
Solyc01g096860	16.5617	54.8228	1.43924	0.0185895	AP2-like ethylene-responsive transcription factor (AHRD V3.3 *-* W9RR61_9ROSA)
Solyc10g055250	54.2847	156.392	1.44202	4.64633e-06	LOW QUALITY:cold shock domain protein 1 (AHRD V3.3 *** AT4G36020.2)
Solyc08g080710	8.56447	29.8742	1.4439	0.0359288	LOW QUALITY:carboxyl-terminal peptidase (DUF239) (AHRD V3.3 *** AT2G44210.1)
Solyc11g027710	64.5071	239.322	1.44633	0.0385413	WRKY DNA-binding protein 55 (AHRD V3.3 --* AT2G40740.3)
Solyc02g085590	139.14	476.141	1.45126	0.0188996	BAC19.13 (AHRD V3.3 *** Q9FYW3_SOLLC)
Solyc05g010580	94.3281	338.946	1.45265	0.0326449	Nodule Cysteine-Rich (NCR) secreted peptide (AHRD V3.3 --* A7KH83_MEDTR)
Solyc03g120860	13.0697	43.9444	1.45598	0.0147167	LOW QUALITY:Early nodulin-like protein (AHRD V3.3 *** A0A072U7R7_MEDTR)
Solyc11g006570	32.2683	107.499	1.45691	0.0158851	Myo-inositol oxygenase (AHRD V3.3 *** C6K2L2_SOLLC)
Solyc11g007200	72.376	254.264	1.4589	0.011886	Heavy metal transport/detoxification superfamily protein (AHRD V3.3 *-* AT5G27690.1)
Solyc09g089950	264.481	917.652	1.45948	0.0170729	LOW QUALITY:BEL1-like homeodomain 10 (AHRD V3.3 --* AT1G19700.5)
Solyc04g080820	26.9317	87.846	1.46227	0.00260574	cytokinin oxidase4
Solyc01g110600	9.62929	33.3957	1.4658	0.0195747	LOW QUALITY:tRNA (guanine(37)-N1)-methyltransferase 2 (AHRD V3.3 --* TRM52_VITVI)
Solyc06g036110	21.6297	89.1252	1.46875	0.048807	LOW QUALITY:Calcium-dependent lipid-binding (CaLB domain) family protein (AHRD V3.3 *** AT5G23950.2)
Solyc02g081890	6.28087	20.3717	1.47186	0.0259322	Core-2/I-branching beta-1,6-N-acetylglucosaminyltransferase family protein, putative (AHRD V3.3 *** A0A061GH16_THECC)
Solyc07g056703	5.46997	19.9996	1.47283	0.0272936	carboxyl-terminal peptidase (DUF239) (AHRD V3.3 *-* AT2G44210.1)
Solyc11g071400	6.28479	28.5824	1.47341	0.0496519	I2C3
Solyc01g090760	15.6161	56.6011	1.47555	0.00703889	GATA transcription factor (AHRD V3.3 *** K4AZ17_SOLLC)
Solyc01g104850	62.9943	196.853	1.47556	0.000332993	Carboxypeptidase (AHRD V3.3 *** K4B257_SOLLC)
Solyc12g100170	8.90646	29.7077	1.47825	0.0154046	LOW QUALITY:2-oxoglutarate-dependent dioxygenase-related family protein (AHRD V3.3 *** B9GL08_POPTR)
Solyc06g063210	7.22325	27.4251	1.47868	0.0340779	glutamate receptor-like 2.5
Solyc04g050210	4.00119	16.5055	1.47927	0.0488349	LOW QUALITY:WRKY transcription factor 69
Solyc03g043577	3.96037	16.1634	1.48133	0.0370119	B3 domain-containing protein family (AHRD V3.3 *** A0A151S4J0_CAJCA)
Solyc11g066100	189.955	571.871	1.48138	1.76856e-05	heat shock protein 70 (AHRD V3.3 *** AT3G12580.1)
Solyc02g085660	6.08761	22.2857	1.498	0.0283274	Glycosyltransferase (AHRD V3.3 *** K4BB77_SOLLC)
Solyc02g072050	154.204	521.428	1.49864	0.00713423	calcium/calcium/calmodulin-dependent Serine/Threonine-kinase (AHRD V3.3 *** AT2G47010.2)
Solyc12g009660	29.8949	113.069	1.50906	0.0274004	Exostosin family protein (AHRD V3.3 *** AT5G20260.2)
Solyc12g021150	3.63879	15.2827	1.51106	0.0333778	Sulfotransferase (AHRD V3.3 *** K4DDN4_SOLLC)
Solyc07g063400	10.728	39.1368	1.51111	0.0103917	ABC transporter G family member (AHRD V3.3 *** A0A0K9Q0M2_ZOSMR)
Solyc08g078695	215.849	743.53	1.5149	0.00695596	Heat-shock protein, putative (AHRD V3.3 *** B9SSG1_RICCO)
Solyc04g055000	11.5957	47.5417	1.51579	0.0252185	tetratricopeptide repeat (TPR)-containing protein (AHRD V3.3 *** AT5G65160.1)
Solyc09g074190	6.822	24.6992	1.51862	0.0172116	RING/U-box superfamily protein, putative (AHRD V3.3 *** A0A061DXX2_THECC)
Solyc04g011440	159.255	551.366	1.51999	0.00576771	ethylene-responsive heat shock protein cognate 70
Solyc10g054665	46.4759	165.819	1.52498	0.0124476	Beta-1,3-N-acetylglucosaminyltransferase family protein (AHRD V3.3 *** A0A072VIG3_MEDTR)
Solyc01g017050	50.3875	192.85	1.5281	0.0162581	LOW QUALITY:ATP synthase subunit alpha, chloroplastic (AHRD V3.3 --* ATPA_IPOPU)
Solyc06g063080	9.85648	34.6576	1.53001	0.00967348	LOW QUALITY:RING/U-box superfamily protein (AHRD V3.3 *-* AT3G14250.1)
Solyc00g012430	25.2038	101.778	1.53006	0.0217062	LOW QUALITY:alpha/beta-Hydrolases superfamily protein (AHRD V3.3 --* AT5G27320.1)
Solyc08g062340	11.6877	43.3989	1.53238	0.0167761	Heat-shock protein, putative (AHRD V3.3 *** B9RQT7_RICCO)
Solyc09g008970	78.7466	266.908	1.53615	0.0010784	LOW QUALITY:AT3g10020/T22K18_16 (AHRD V3.3 *** Q9SR67_ARATH)
Solyc01g006660	3.0288	14.5341	1.53656	0.0192954	Subtilisin-like protease (AHRD V3.3 *** A0A0B2PIS0_GLYSO)
Solyc06g011540	0.713986	15.797	1.53766	0.0260473	Myosin (AHRD V3.3 *-* W5ZT55_MAIZE)
Solyc06g059930	46.8707	157.394	1.54346	0.00162095	sesquiterpene synthase 1
Solyc08g074490	3.85442	15.1692	1.54444	0.0320827	Glycosyltransferase (AHRD V3.3 --* M5XW04_PRUPE)
Solyc12g062680	0	6.16359	1.54894	0.0249107	HNH endonuclease (AHRD V3.3 *-* A0A103YC95_CYNCS)
Solyc10g048120	10.5373	38.1229	1.55395	0.018311	DUF1005 family protein (DUF1005) (AHRD V3.3 *** AT4G29310.1)
Solyc08g080190	21.481	81.9738	1.55396	0.0155096	Glucose-methanol-choline (GMC) oxidoreductase family protein (AHRD V3.3 *** AT1G12570.1)
Solyc01g007780	21.7669	75.1894	1.55923	3.15937e-05	HVA22-like protein (AHRD V3.3 *** M1BCP5_SOLTU)
Solyc00g068970	705.058	3276.67	1.56368	0.0378794	Senescence-associated protein (AHRD V3.3 *-* A0A072THH1_MEDTR)
Solyc06g062820	2.09722	10.5085	1.56798	0.0429156	protein kinase family protein (AHRD V3.3 *-* AT5G26150.2)
Solyc02g081745	20.7844	87.9029	1.5685	0.0336682	Acyl-transferase (AHRD V3.3 *** Q4W6D5_CAPAN)
Solyc07g008550	5.00162	24.3672	1.5755	0.0233629	Purple acid phosphatase (AHRD V3.3 *** K4CBX4_SOLLC)
Solyc00g010525	96.6855	374.451	1.57578	0.00772399	Tetratricopeptide repeat (TPR)-like superfamily protein (AHRD V3.3 --* AT5G46400.3)
Solyc04g006940	5.77683	21.3775	1.57598	0.0036376	Phospholipid-transporting ATPase (AHRD V3.3 *** M1CCQ9_SOLTU)
Solyc08g065910	10.3325	37.2307	1.57739	0.00613546	blind-like5
Solyc07g052720	18.0029	67.7237	1.58237	0.00125682	MADS-box transcription factor (AHRD V3.3 *** A0A072UYG7_MEDTR)
Solyc09g075880	39.7369	160.011	1.58647	0.0188285	CheY-like two-component responsive regulator family protein (AHRD V3.3 --* AT4G18020.9)
Solyc00g007030	9.37481	34.4004	1.58899	0.00329118	Glutathione S-transferase (AHRD V3.3 *** A0A096XCA4_BETPN)
Solyc07g052700	223.274	773.409	1.58902	0.000156794	AGAMOUS-like MADS-box transcription factor (AHRD V3.3 *** B2ZX81_CRYJA)
Solyc03g034330	32.5576	126.094	1.5912	0.0101725	Lipid transfer protein (AHRD V3.3 *** S4TID2_GOSHI)
Solyc09g074200	5.0444	19.6104	1.59282	0.0112635	RING/U-box superfamily protein (AHRD V3.3 *** AT4G03000.2)
Solyc07g055440	15.6888	52.6169	1.59283	0.000225305	Cytochrome P450 (AHRD V3.3 *** A0A124SAX2_CYNCS)
Solyc01g090520	62.1086	223.304	1.59407	0.00215102	plant/protein (AHRD V3.3 --* AT5G43400.1)
Solyc07g007530	19.8489	67.9913	1.59446	0.000659102	LOW QUALITY:egg cell-secreted-like protein (DUF1278) (AHRD V3.3 -** AT2G14378.1)
Solyc10g054667	32.9838	121.08	1.59478	0.0163352	Beta-1,3-N-acetylglucosaminyltransferase family protein (AHRD V3.3 *** A0A072VIG3_MEDTR)
Solyc09g091635	2.31677	13.2928	1.5957	0.0417244	LOW QUALITY:F-box family protein (AHRD V3.3 *** A0A061EN61_THECC)
Solyc03g096500	4.40123	23.9665	1.59635	0.0455454	LOW QUALITY:glutamate decarboxylase 2 (AHRD V3.3 --* AT1G65960.4)
Solyc07g065560	2.72762	12.5155	1.59798	0.0248212	Histone H2B (AHRD V3.3 *** H2B_CAPAN)
Solyc12g032980	2.97838	16.5239	1.60063	0.0338005	Photosystem I P700 chlorophyll a apoprotein A2 (AHRD V3.3 *-* PSAB_SOLLC)
Solyc02g062320	82.6289	311.296	1.60602	0.00614365	BURP domain protein RD22 (AHRD V3.3 *** RD22_ARATH)
Solyc11g027770	60.1371	259.663	1.60633	0.0156596	Senescence-associated protein (AHRD V3.3 *-* A0A072THZ1_MEDTR)
Solyc02g021290	3.32801	16.2265	1.60807	0.0280292	LOW QUALITY:Photosystem II 32 kDa protein (AHRD V3.3 *-* G4VY79_9MARC)
Solyc01g008940	1.60279	10.8965	1.60829	0.0465017	LOW QUALITY:ATPase E1-E2 type family protein / haloacid dehalogenase-like hydrolase family protein (AHRD V3.3 --* AT1G54280.3)
Solyc08g016660	0.734393	6.64934	1.6121	0.048807	Gibberellin 2 oxidase (AHRD V3.3 *** Q53C60_NEROL)
Solyc01g086920	41.2487	169.642	1.6127	0.0101975	Leucine-rich repeat receptor-like protein kinase family (AHRD V3.3 *** A0A0K9PVU5_ZOSMR)
Solyc00g008570	131.427	665.297	1.61315	0.0319945	SPA1-related 2 (AHRD V3.3 --* AT4G11110.1)
Solyc06g005817	3.03644	13.9221	1.61873	0.0337539	Copper transporter (AHRD V3.3 *** E9LK44_VITVI)
Solyc10g005150	0	4.7111	1.62314	0.0394438	Purine permease-related family protein (AHRD V3.3 *** B9GYR4_POPTR)
Solyc02g070170	4.86958	19.9594	1.62558	0.00697085	FAD-binding Berberine family protein (AHRD V3.3 *** A0A061GF79_THECC)
Solyc10g044920	8.12361	30.2451	1.62626	0.00257214	Stromal processing peptidase, chloroplastic (AHRD V3.3 --* SPP_ARATH)
Solyc11g051170	7.49889	41.6205	1.62867	0.0390605	LOW QUALITY:ATP synthase subunit alpha, chloroplastic (AHRD V3.3 *-* ATPA_TOBAC)
Solyc08g078190	24.377	110.399	1.63224	0.0145118	ethylene-responsive transcription factor
Solyc06g072940	1.71442	9.08469	1.63227	0.0351973	auxin canalization protein (DUF828) (AHRD V3.3 *-* AT5G57770.1)
Solyc11g056320	8.53763	42.3219	1.63383	0.0167761	LOW QUALITY:Photosystem II CP47 reaction center protein (AHRD V3.3 --* PSBB_SPIOL)
Solyc11g012370	105.045	486.255	1.63519	0.0247453	LOW QUALITY:Cysteine proteinase inhibitor (AHRD V3.3 --* A0A075F939_TOBAC)
Solyc01g008430	7.54679	33.3773	1.63545	0.00695596	Ankyrin repeat family protein (AHRD V3.3 --* AT2G24600.2)
Solyc02g067350	3.20361	18.9363	1.64305	0.0365935	DUF1666 family protein (AHRD V3.3 *** Q2HVS4_MEDTR)
Solyc08g080790	15.6876	65.0186	1.64425	0.00924374	LOW QUALITY:carboxyl-terminal peptidase (DUF239) (AHRD V3.3 *** AT2G44210.1)
Solyc03g033440	2.95602	24.1297	1.64467	0.0399954	LOW QUALITY:ATP synthase subunit alpha (AHRD V3.3 *-* U5HSR4_SILVU)
Solyc03g115340	0	5.77432	1.64583	0.0332393	Expansin (AHRD V3.3 *** Q7FWM1_9ROSA)
Solyc05g052530	70.3205	274.68	1.64628	0.00341564	Endoglucanase (AHRD V3.3 *** M1CLA9_SOLTU)
Solyc09g055650	0	4.3908	1.64645	0.0347827	R2R3MYB transcription factor 100
Solyc07g053300	4.73046	18.7699	1.64673	0.0126881	ABC transporter family protein (AHRD V3.3 *** B9I1V7_POPTR)
Solyc02g090780	7.16399	29.439	1.65556	0.00363122	LOW QUALITY:ubiquitin-specific protease 2 (AHRD V3.3 --* AT1G04860.1)
Solyc10g047410	3.32997	21.436	1.65835	0.0336827	Photosystem II CP43 reaction center protein (AHRD V3.3 *-* PSBC_SOLLC)
Solyc10g047570	30.8393	108.185	1.66136	3.49953e-05	Pectin lyase-like superfamily protein (AHRD V3.3 *** AT1G17150.1)
Solyc11g050770	0.237995	6.51844	1.66348	0.0344708	Photosystem II reaction center protein Z (AHRD V3.3 *** K4D8P0_SOLLC)
Solyc03g111990	8.65002	41.9718	1.66523	0.0192954	Cytochrome P450 (AHRD V3.3 *** A0A103XWH5_CYNCS)
Solyc02g032980	35.0802	135.365	1.66909	0.00116171	LOW QUALITY:B3 domain protein (AHRD V3.3 --* AT4G02870.1)
Solyc12g077650	1.1472	13.527	1.67628	0.0357166	30S ribosomal protein S12, chloroplastic (AHRD V3.3 *** RR12_HELAN)
Solyc07g066130	2.85398	17.1418	1.68091	0.0259752	LOW QUALITY:Transducin/WD40 repeat-like superfamily protein (AHRD V3.3 *** AT3G13340.3)
Solyc03g098310	3.25403	15.1277	1.68559	0.019862	Ornithine decarboxylase 2 (AHRD V3.3 *** A0A060IIA7_ATRBE)
Solyc05g010513	5.0648	22.2798	1.69156	0.00357526	Nodule Cysteine-Rich (NCR) secreted peptide (AHRD V3.3 -** G7IZI9_MEDTR)
Solyc10g009610	1.21038	9.19376	1.69311	0.0270837	Auxin-responsive GH3 family protein (AHRD V3.3 *** AT2G46370.4)
Solyc00g009760	120.463	711.464	1.69379	0.0260061	LOW QUALITY:Senescence-associated protein (AHRD V3.3 *-* A0A072THZ1_MEDTR)
Solyc12g038080	2.5324	19.0696	1.69825	0.0320827	LOW QUALITY:Photosystem II CP43 reaction center protein (AHRD V3.3 *-* PSBC_SOLTU)
Solyc01g107950	5.02203	20.0903	1.69842	0.00357201	bHLH transcription factor 008
Solyc07g006900	8.992	40.1094	1.70034	0.00695596	SlPIN2
Solyc02g065710	0.516804	6.71247	1.70439	0.0303311	GDSL esterase/lipase 7 (AHRD V3.3 *-* W9R9P0_9ROSA)
Solyc04g007310	88.1099	364.784	1.70608	0.00233905	Thaumatin (AHRD V3.3 *** A0A103YF64_CYNCS)
Solyc00g237680	2.25163	14.9854	1.70649	0.0277411	Caffeic acid 3-O-methyltransferase (AHRD V3.3 --* COMT1_EUCGL)
Solyc06g072260	0	5.5746	1.70812	0.0191351	E3 ubiquitin-protein ligase RING1 (AHRD V3.3 *** RING1_GOSHI)
Solyc01g079550	0.992795	9.62775	1.70876	0.0223675	LOW QUALITY:Multidrug resistance protein ABC transporter family protein, putative (AHRD V3.3 *** A0A061DZ20_THECC)
Solyc12g005465	25.8459	107.98	1.70969	0.00374957	Early nodulin-like protein (AHRD V3.3 *** A0A072VAV5_MEDTR)
Solyc04g014775	6.00402	24.5052	1.70973	0.00277562	Cysteine proteinase inhibitor (AHRD V3.3 *** K4BPY2_SOLLC)
Solyc09g089730	6.83085	30.4563	1.7121	0.00730811	2-oxoglutarate (2OG) and Fe(II)-dependent oxygenase superfamily protein (AHRD V3.3 *** AT1G06620.1)
Solyc02g064850	30.4405	136.175	1.71278	0.00920069	Cytochrome P450, putative (AHRD V3.3 *** B9R747_RICCO)
Solyc11g071210	0.496397	7.50701	1.72374	0.0255216	Profilin (AHRD V3.3 --* A0A0D3EBU1_BRAOL)
Solyc02g071770	3.80401	23.5739	1.72558	0.00867015	histone acetyltransferase (DUF1264) (AHRD V3.3 *** AT5G45690.1)
Solyc09g055950	7.52126	47.2664	1.72662	0.0274004	Photosystem II D2 protein (AHRD V3.3 *-* PSBD_MANES)
Solyc09g055500	7.65526	35.893	1.72817	0.0095518	Sulfotransferase (AHRD V3.3 *** K4CT47_SOLLC)
Solyc11g039980	113.664	503.996	1.72957	0.00224018	ATP synthase subunit alpha (AHRD V3.3 *** Q5M9V4_TOBAC)
Solyc10g086110	12.3481	46.3384	1.73189	0.000453399	LOW QUALITY:senescence regulator (Protein of unknown function, DUF584) (AHRD V3.3 *** AT5G03230.1)
Solyc07g017970	8.8376	36.8554	1.73479	0.00121267	Pathogenesis-related thaumatin family protein (AHRD V3.3 *** A0A072UCR2_MEDTR)
Solyc08g080840	35.2749	149.09	1.73509	0.00114482	LOW QUALITY:carboxyl-terminal peptidase (DUF239) (AHRD V3.3 *** AT5G18460.1)
Solyc06g051770	11.3017	58.158	1.73603	0.0163352	LOW QUALITY:B3 domain protein (AHRD V3.3 *** AT5G26805.1)
Solyc06g034350	0.475991	9.91933	1.7367	0.022927	DNA-directed RNA polymerase subunit beta (AHRD V3.3 --* RPOB_PHAAO)
Solyc08g005600	25.9736	112.568	1.73926	0.00242797	Glycine-rich protein A3 (AHRD V3.3 *** A0A1D1Y762_9ARAE)
Solyc08g080810	156.88	691.402	1.74532	0.00231761	carboxyl-terminal peptidase (DUF239) (AHRD V3.3 *** AT5G18460.1)
Solyc08g065570	244.713	923.879	1.75418	3.36231e-06	Vacuolar processing enzyme (AHRD V3.3 *** Q9SMD0_SOLLC)
Solyc03g006160	0.412811	6.33472	1.76231	0.0147368	6,7-dimethyl-8-ribityllumazine synthase (AHRD V3.3 *** AT2G30230.1)
Solyc02g066900	2.0156	11.6291	1.76618	0.0155096	Ninja-family protein (AHRD V3.3 *-* A0A199VX64_ANACO)
Solyc05g045927	6.73077	30.2623	1.76875	0.00156842	WRKY family transcription factor (AHRD V3.3 *-* AT4G01250.1)
Solyc12g036415	22.8654	122.627	1.77182	0.00809437	SAUR-like auxin-responsive protein family (AHRD V3.3 --* AT3G09870.1)
Solyc08g080745	31.6292	144.979	1.77236	0.00288014	carboxyl-terminal peptidase (DUF239) (AHRD V3.3 *** AT2G44210.1)
Solyc07g042220	14.5473	56.2856	1.77369	0.000155199	Beta-galactosidase (AHRD V3.3 *** A0A022QEX1_ERYGU)
Solyc05g047490	3.73002	19.2268	1.77422	0.00859514	lipid-binding serum glycoprotein family protein (AHRD V3.3 --* AT3G20270.3)
Solyc07g006395	110.738	502.298	1.77728	0.00209851	Blight-associated protein P12 (AHRD V3.3 *** B6RN47_CITMA)
Solyc04g006983	10.0556	43.4966	1.78021	0.00173838	low-molecular-weight cysteine-rich 56 (AHRD V3.3 -** AT3G20993.1)
Solyc12g005560	10.1551	45.1385	1.78297	0.000309722	LOW QUALITY:Micronuclear linker histone polyprotein-like protein (AHRD V3.3 *** A0A061E2Z9_THECC)
Solyc02g026080	7.77966	36.8759	1.78395	0.00374957	B3 domain-containing protein (AHRD V3.3 *-* W9QJE4_9ROSA)
Solyc07g056640	14.8113	113.716	1.78414	0.0118753	cycling DOF factor 2 (AHRD V3.3 --* AT5G39660.3)
Solyc00g294237	18.0509	90.3042	1.79086	0.0055699	carboxyl-terminal peptidase (DUF239) (AHRD V3.3 *-* AT5G18460.1)
Solyc03g115300	26.0501	117.96	1.79914	0.00184536	Expansin (AHRD V3.3 *** Q9ZTG7_SOLLC)
Solyc10g049370	4.87526	19.491	1.81698	0.00116171	Pectinesterase (AHRD V3.3 *** K4D094_SOLLC)
Solyc02g081740	24.9604	119.988	1.81763	0.00313307	Acyl-transferase (AHRD V3.3 *** Q4W6D5_CAPAN)
Solyc11g027690	81.4548	446.347	1.81763	0.00614365	LOW QUALITY:Flavin-binding kelch domain F box protein (AHRD V3.3 --* A0A088AWQ7_SOYBN)
Solyc03g121100	2.97838	22.7484	1.81867	0.0118222	Acid phosphatase-like protein 1 (AHRD V3.3 *** V9MHL3_9ROSA)
Solyc07g061710	30.1833	126.981	1.8188	0.000319388	carboxyl-terminal peptidase (DUF239) (AHRD V3.3 *** AT2G44210.2)
Solyc11g018625	3.14239	24.4579	1.8197	0.0157423	Encodes a root meristem growth factor, Belongs to a family of functionally redundant ous peptides that are secreted, putative (AHRD V3.3 -** A0A061F9K3_THECC)
Solyc07g064180	260.336	1087.17	1.82868	1.31786e-05	pectin methylesterase 2
Solyc12g006260	5.02007	35.715	1.83806	0.0118753	L-fucokinase/GDP-L-fucose pyrophosphorylase (AHRD V3.3 --* AT1G01220.7)
Solyc06g068110	0.412811	10.5486	1.83997	0.00846375	cytochrome P450 family protein (AHRD V3.3 *** AT3G15760.1)
Solyc12g098130	0.888801	7.9181	1.84287	0.013396	Glucose-6-phosphate isomerase, cytosolic 1 (AHRD V3.3 --* G6PI1_CLARO)
Solyc10g007170	4.02924	18.5012	1.84874	0.0034862	Transcription factor GTE4-like protein (AHRD V3.3 *-* A0A0B0NA54_GOSAR)
Solyc04g058100	0.909208	8.23271	1.85192	0.013855	Metallothionein-like protein type 2 (AHRD V3.3 *** MT2X_SOLLC)
Solyc10g009620	7.42435	39.4436	1.85278	0.00496662	Auxin-responsive GH3 family protein (AHRD V3.3 *** AT2G46370.4)
Solyc07g064790	1.16761	9.62775	1.85329	0.00552961	calcium ATPase 2 (AHRD V3.3 --* AT4G37640.1)
Solyc11g056340	2.6568	18.113	1.85522	0.0055699	LOW QUALITY:Photosystem II protein D1 (AHRD V3.3 *-* PSBA_SOLNI)
Solyc06g063330	38.5778	208.097	1.85772	0.00219531	vacuolar ATP synthase subunit A (AHRD V3.3 *** AT1G78900.2)
Solyc02g082390	9.60004	42.1142	1.86011	0.000473521	LOW QUALITY:MYB-like transcription factor family protein (AHRD V3.3 *** A0A072USM0_MEDTR)
Solyc01g010360	4.69085	23.6991	1.86125	0.00102283	14-3-3 protein, putative (AHRD V3.3 *** B9REF4_RICCO)
Solyc05g012176	56.9636	265.383	1.86178	0.000673888	low-molecular-weight cysteine-rich 35 (AHRD V3.3 -** AT2G22121.1)
Solyc11g045260	3.31525	30.7859	1.86415	0.0133555	Photosystem II CP43 reaction center protein (AHRD V3.3 *-* PSBC_ZYGCR)
Solyc02g071400	2.21082	14.7556	1.8644	0.00359168	2-oxoglutarate (2OG) and Fe(II)-dependent oxygenase superfamily protein (AHRD V3.3 *** AT1G17010.1)
Solyc05g011900	4.07965	19.7022	1.86549	0.00366602	Sulfotransferase (AHRD V3.3 *** K4BXR3_SOLLC)
Solyc02g080635	42.967	221.733	1.87155	0.00148767	LOW QUALITY:Photosystem II CP43 reaction center protein (AHRD V3.3 *-* PSBC_JASNU)
Solyc01g080220	21.1625	97.8295	1.87763	2.05352e-05	Endo-1,3-1,4-beta-d-glucanase, putative (AHRD V3.3 *** B9RSS3_RICCO)
Solyc08g061970	30.0129	118.028	1.87798	2.08074e-12	putative spermine synthase
Solyc01g006540	1735.95	8625.32	1.88059	0.000707768	lipoxygenase C
Solyc08g080700	26.3754	132.522	1.89023	0.00126859	carboxyl-terminal peptidase (DUF239) (AHRD V3.3 *** AT5G18460.1)
Solyc01g081350	20.2025	102.126	1.89063	0.00154249	Eukaryotic aspartyl protease family protein (AHRD V3.3 *** AT1G64830.1)
Solyc04g014790	11.5148	53.92	1.89365	0.000120781	Cysteine proteinase inhibitor (AHRD V3.3 *** K4BPY2_SOLLC)
Solyc07g006460	4.35082	24.7152	1.90176	0.00721912	LOW QUALITY:Eukaryotic aspartyl protease family protein (AHRD V3.3 *** AT3G18490.1)
Solyc03g007640	0	6.29448	1.90914	0.00749894	LOW QUALITY:WRKY transcription factor 68
Solyc05g021190	1.1268	13.5799	1.91086	0.00968041	LOW QUALITY:Photosystem II D2 protein (AHRD V3.3 *-* PSBD_PLETE)
Solyc10g005430	88.3889	437.024	1.92547	0.00029626	Quinone reductase family protein (AHRD V3.3 *** AT4G27270.3)
Solyc01g016805	1.1268	14.6707	1.92812	0.00597498	plant/protein (AHRD V3.3 --* AT2G41150.2)
Solyc05g053550	165.1	868.158	1.93049	0.000459099	chalcone synthase 2
Solyc07g018250	5.96441	34.8138	1.9375	0.00081379	LOW QUALITY:GNS1/SUR4 membrane protein family (AHRD V3.3 *** AT3G06470.1)
Solyc08g079330	11.2941	57.2016	1.9393	0.000673888	Cytochrome P450 family protein (AHRD V3.3 *** U5GNW2_POPTR)
Solyc07g052070	39.3559	211.409	1.94234	0.000656973	Cytochrome P450 (AHRD V3.3 *** A0A118JYC4_CYNCS)
Solyc12g096730	0.237995	6.82616	1.95277	0.00737828	polygalacturonase TPG6
Solyc07g044820	1.7776	13.7096	1.95441	0.00468622	LOW QUALITY:Hexosyltransferase (AHRD V3.3 *** K4CEP0_SOLLC)
Solyc11g042710	1.60279	19.1487	1.95781	0.00319223	NAD(P)-binding Rossmann-fold superfamily protein (AHRD V3.3 *-* AT2G24190.2)
Solyc08g079370	65.3666	313.407	1.96122	5.97757e-05	Cytochrome P450 family protein (AHRD V3.3 *** U5GNW2_POPTR)
Solyc10g075050	7.56403	42.8857	1.96159	0.000649375	Non-specific lipid-transfer protein (AHRD V3.3 *** K4D1U7_SOLLC)
Solyc05g053460	3.33762	22.777	1.96437	0.00366002	LOW QUALITY:Plant self-incompatibility protein S1 family (AHRD V3.3 *** AT3G17080.1)
Solyc06g076840	0	5.99138	1.97112	0.00632982	R2R3MYB transcription factor 119
Solyc11g032060	41.7242	191.858	1.97316	4.77363e-06	GDSL esterase/lipase (AHRD V3.3 *** W9S0Q7_9ROSA)
Solyc05g010565	14.9711	95.8878	1.983	0.00110063	Nodule Cysteine-Rich (NCR) secreted peptide (AHRD V3.3 -** A7KHC0_MEDTR)
Solyc03g043580	3.25403	20.2625	1.98984	0.0020378	B3 domain-containing transcription factor VRN1 (AHRD V3.3 *** A0A0B0MJI2_GOSAR)
Solyc11g051090	6.20688	31.9031	1.99722	0.000672058	Sulfotransferase (AHRD V3.3 *** K4D8S0_SOLLC)
Solyc00g230080	3.77083	29.6309	1.9986	0.00496247	LOW QUALITY:Photosystem II D2 protein (AHRD V3.3 *-* PSBD_PLETE)
Solyc09g091290	6.17883	45.2557	2.0065	0.00330086	LOW QUALITY:Plant self-incompatibility S1 (AHRD V3.3 *** A0A118JZS1_CYNCS)
Solyc01g090360	0	5.76863	2.01032	0.00505964	non-specific lipid-transfer protein
Solyc09g015000	38.5427	180.075	2.01453	3.78295e-08	Heat-shock protein, putative (AHRD V3.3 *** B9S3B2_RICCO)
Solyc05g055590	1.95242	14.0829	2.02213	0.00288014	Lysine-specific histone demethylase 1-like protein (AHRD V3.3 *** A0A0B0PVB3_GOSAR)
Solyc09g005780	13.538	69.6689	2.02291	8.68175e-05	LOW QUALITY:Sucrose-phosphate synthase 2 (AHRD V3.3 --* Q6EZE7_WHEAT)
Solyc07g056610	79.2458	408.317	2.02853	3.12291e-05	carboxyl-terminal peptidase (DUF239) (AHRD V3.3 *** AT2G44210.1)
Solyc04g054830	2.21082	16.1278	2.03181	0.00341013	Type I inositol-1,4,5-trisphosphate 5-phosphatase CVP2 (AHRD V3.3 *** A0A151RRQ5_CAJCA)
Solyc08g076250	37.9593	199.639	2.03417	5.21314e-05	Cytochrome P450 (AHRD V3.3 *** Q9M7M3_CAPAN)
Solyc03g044110	6.97641	36.9632	2.06207	1.74982e-05	B3 domain-containing protein family (AHRD V3.3 *** A0A151S4J0_CAJCA)
Solyc07g055480	54.4398	256.465	2.0691	2.29335e-08	Cytochrome P450 (AHRD V3.3 *** A0A124SAX2_CYNCS)
Solyc06g075520	4.86762	33.2062	2.08272	0.000196387	Dehydroascorbate reductase (AHRD V3.3 *-* Q1G0W3_SOLLC),Pfam:PF13410
Solyc10g074447	8.91922	50.3708	2.09278	2.17398e-05	low-molecular-weight cysteine-rich 21 (AHRD V3.3 *** AT4G29283.1)
Solyc02g072040	103.116	508.41	2.09376	1.4173e-08	calcium/calcium/calmodulin-dependent Serine/Threonine-kinase (AHRD V3.3 *** AT2G47010.2)
Solyc06g059885	2.97838	29.2324	2.09455	0.00137163	Germacrene synthase (AHRD V3.3 *** G1JUH6_SOLLC)
Solyc08g067630	3.09002	39.2674	2.09873	0.0026085	histone deacetylase-like protein (AHRD V3.3 *** AT2G25625.2)
Solyc09g030370	20.732	110.225	2.09958	9.85141e-06	GDSL esterase/lipase (AHRD V3.3 *** A0A0B2SPC5_GLYSO)
Solyc11g007050	9.53117	68.7033	2.10119	0.000800297	LOW QUALITY:Serine protease inhibitor, potato inhibitor I-type family protein (AHRD V3.3 *** AT3G46860.1)
Solyc05g045880	1.81842	13.5846	2.11288	0.00124312	LOW QUALITY:WRKY transcription factor 66
Solyc11g064750	0.237995	8.83322	2.12212	0.00156924	Pentatricopeptide repeat-containing family protein (AHRD V3.3 *** B9H819_POPTR)
Solyc03g006950	3.93801	23.6073	2.13543	4.61731e-05	Protein phosphatase 2C family protein (AHRD V3.3 *** AT5G51760.2)
Solyc05g009590	2.6664	20.1202	2.16281	0.000750989	aluminum activated malate transporter family protein (AHRD V3.3 *** AT1G18420.1)
Solyc09g083310	3.24639	23.5498	2.20583	6.44342e-05	E3 ubiquitin ligase DRIP2-like protein (AHRD V3.3 *-* A0A0B0N1B0_GOSAR)
Solyc03g121680	1.95242	16.8788	2.21246	0.000480471	Cell wall invertase (AHRD V3.3 *** K4HUT0_MALDO)
Solyc08g066400	5.0444	34.6588	2.21251	2.71874e-05	Casein kinase I protein (AHRD V3.3 *** A0A061GK62_THECC)
Solyc07g009380	10.9513	63.3377	2.22891	1.47963e-08	xyloglucan endotransglucosylase-hydrolase 2
Solyc00g212260	4.682	32.9997	2.234	0.000138926	Auxin-responsive GH3 family protein (AHRD V3.3 *** AT2G46370.4)
Solyc04g006987	0.713986	18.4713	2.23914	0.00106398	low-molecular-weight cysteine-rich 56 (AHRD V3.3 -** AT3G20993.1)
Solyc08g075060	5.9332	42.1025	2.23915	1.09024e-05	Pectinacetylesterase family protein (AHRD V3.3 *** AT4G19420.2)
Solyc02g081760	21.4613	136.415	2.24136	1.59792e-05	Acyl-transferase (AHRD V3.3 *** Q4W6D5_CAPAN)
Solyc01g107820	23.1405	129.714	2.24542	2.97332e-11	TOMATO WOUND-INDUCED 1
Solyc07g007745	0	8.46115	2.25205	0.000966089	Defensin-like protein (AHRD V3.3 *** DEF_TOBAC)
Solyc09g065260	78.3544	465.247	2.25381	5.2279e-07	Early nodulin-like protein (AHRD V3.3 *** A0A0K9P6C2_ZOSMR)
Solyc06g073580	0	13.7797	2.25393	0.000141481	1-aminocyclopropane-1-carboxylate oxidase1
Solyc07g064730	2.46922	17.1463	2.25482	6.26151e-05	GDSL esterase/lipase (AHRD V3.3 *** W9RB61_9ROSA)
Solyc06g072510	0.475991	15.277	2.25973	0.00071314	Phosphate carrier, mitochondrial (AHRD V3.3 *** A0A0B0NBL8_GOSAR)
Solyc09g072950	6.52082	45.5667	2.26795	2.6329e-05	Plant invertase/pectin methylesterase inhibitor (AHRD V3.3 *** A0A072U6T5_MEDTR)
Solyc07g062360	7.45808	48.5877	2.27076	1.50257e-05	Duplicated homeodomain-like superfamily protein (AHRD V3.3 --* AT1G14350.4)
Solyc01g100880	8.79286	48.0195	2.28365	1.55957e-07	WAT1-related protein (AHRD V3.3 *** K4B1B9_SOLLC)
Solyc12g087900	1.92437	21.5197	2.28513	0.00029626	cyclinD2_1
Solyc06g072540	6.10409	63.9691	2.28541	0.000573151	ATP synthase subunit alpha, chloroplastic (AHRD V3.3 *-* ATPA_NICTO)
Solyc03g097580	2.42841	37.5421	2.28583	0.000531948	Bidirectional sugar transporter SWEET (AHRD V3.3 *** K4BJH5_SOLLC)
Solyc10g083580	4.99398	41.0393	2.28876	5.1013e-05	Phytosulfokine 3, putative (AHRD V3.3 *** A0A061ESV9_THECC)
Solyc02g071010	35.7787	246.37	2.30085	2.02749e-05	Chlorophyll a-b binding protein, chloroplastic (AHRD V3.3 *** Q41422_SOLTU)
Solyc07g065570	1.53961	14.5559	2.30196	0.000278288	Nuclear transcription factor Y subunit B (AHRD V3.3 *-* B7FGV1_MEDTR)
Solyc03g025660	56.8503	380.484	2.30328	7.20141e-06	LOW QUALITY:Plant self-incompatibility S1 (AHRD V3.3 *** A0A118JZS1_CYNCS)
Solyc11g020330	8.9632	74.5943	2.31068	5.76182e-05	leer-sHSP small heat shock protein
Solyc04g064600	0	8.97563	2.3151	0.000641126	Structural maintenance of chromosomes protein (AHRD V3.3 --* V4NTQ4_EUTSA)
Solyc06g076540	29.1726	168.818	2.32915	2.25892e-11	Class I heat shock protein (AHRD V3.3 *** F4YBC5_SOLNI)
Solyc10g081810	18.8516	115.402	2.33307	7.69727e-12	MD-2-related lipid recognition domain-containing protein / ML domain-containing protein (AHRD V3.3 *-* AT3G11780.1)
Solyc00g013180	2.31481	28.8695	2.35387	0.00022	NADH-ubiquinone oxidoreductase chain 4 (AHRD V3.3 *-* A0A142I0Y7_NICSY)
Solyc01g081160	23.0284	192.571	2.35434	3.25647e-05	Beta-glucosidase, putative (AHRD V3.3 *-* B9SAQ1_RICCO)
Solyc05g047510	6.43528	45.1774	2.37745	3.36231e-06	Sulfotransferase (AHRD V3.3 *** K4C0Y5_SOLLC)
Solyc04g082520	4.63923	35.5464	2.38602	1.66683e-06	glycosyltransferase family protein (DUF23) (AHRD V3.3 *** AT4G37420.1)
Solyc10g074490	2.7704	23.7266	2.40513	1.30561e-05	O-fucosyltransferase family protein (AHRD V3.3 *** AT1G20550.1)
Solyc05g018370	65.5527	449.485	2.41441	1.52106e-07	LOW QUALITY:Leguminosin group485 secreted peptide (AHRD V3.3 --* A0A072UFM0_MEDTR)
Solyc12g005380	5.49802	41.0439	2.41859	4.93112e-06	Diacylglycerol kinase (AHRD V3.3 *** K4DB76_SOLLC)
Solyc10g061830	1.62319	24.1987	2.42302	0.000235335	LOW QUALITY:Photosystem II CP43 reaction center protein (AHRD V3.3 *-* PSBC_SOLBU)
Solyc12g096930	5.24726	38.7119	2.42782	4.28508e-06	Caleosin (AHRD V3.3 *** S8C3C9_9LAMI)
Solyc08g075357	32.3732	264.798	2.42912	1.07145e-05	NIMA-related serine/threonine kinase 1 (AHRD V3.3 --* AT1G54510.5)
Solyc12g027550	6.93167	79.4921	2.43217	0.000173772	LOW QUALITY:Photosystem II CP43 reaction center protein (AHRD V3.3 *-* PSBC_LACSA)
Solyc11g062420	13.4437	127.706	2.45652	4.09428e-05	SCR (AHRD V3.3 -** A0A072TY38_MEDTR)
Solyc10g085540	40.373	313.075	2.45708	5.62835e-07	Subtilisin-like protease (AHRD V3.3 *** A0A151SNY0_CAJCA)
Solyc01g006770	0.650806	13.0862	2.46426	0.000128535	transferring glycosyl group transferase (DUF604) (AHRD V3.3 *** AT4G11350.1)
Solyc06g035580	2693.32	17704.7	2.46733	3.64538e-11	Glucose-methanol-choline (GMC) oxidoreductase family protein (AHRD V3.3 *** AT5G51950.3)
Solyc08g079350	21.7957	149.579	2.4875	1.62119e-09	Cytochrome P450 family protein (AHRD V3.3 *** U5GNW2_POPTR)
Solyc07g041850	0	9.8333	2.49088	0.000144592	Homeobox leucine zipper protein (AHRD V3.3 *** G7JVZ2_MEDTR)
Solyc08g081020	26.2561	194.176	2.49932	3.13957e-08	LOW QUALITY:carboxyl-terminal peptidase (DUF239) (AHRD V3.3 *-* AT5G18460.1)
Solyc07g056707	9.91966	69.2486	2.51731	5.53953e-10	NEP-interacting protein, putative (DUF239) (AHRD V3.3 *-* AT4G10220.1)
Solyc08g062450	26.5897	204.557	2.52991	2.61248e-08	Heat-shock protein, putative (AHRD V3.3 *** B9RQT7_RICCO)
Solyc02g087910	5.89238	66.6493	2.56234	1.41714e-05	Non-specific lipid-transfer protein (AHRD V3.3 *** K4BBU7_SOLLC)
Solyc12g057020	1.1472	19.3864	2.59651	2.50337e-05	Carbohydrate esterase plant-like protein (AHRD V3.3 *** G7J707_MEDTR)
Solyc01g091180	5.99442	48.0195	2.60528	3.56847e-09	peptide transporter 1 (AHRD V3.3 *** AT3G54140.2)
Solyc11g027800	4.57037	49.8324	2.64328	1.22768e-06	Sulfotransferase (AHRD V3.3 *** K4D7C3_SOLLC)
Solyc01g097930	11.3865	103.207	2.64859	1.4173e-08	Cysteine synthase (AHRD V3.3 *** K4B0I0_SOLLC)
Solyc12g020130	1.56001	19.3474	2.6518	4.93112e-06	LOW QUALITY:RNA-binding (RRM/RBD/RNP motifs) family protein (AHRD V3.3 --* AT3G07810.2)
Solyc01g102960	32.5612	246	2.68626	1.54203e-16	Heat-shock protein, putative (AHRD V3.3 *** B9S5K5_RICCO)
Solyc09g011650	10.3752	165.219	2.70504	6.30041e-06	Glutathione S-transferase (AHRD V3.3 *** A0A0N9HTE9_HELAN)
Solyc07g007740	4.22642	50.6935	2.84363	8.14612e-08	LOW QUALITY:Defensin-like protein (AHRD V3.3 *** DEF_TOBAC)
Solyc02g071820	9.35561	127.451	2.88497	2.3591e-09	Receptor-like protein kinase (AHRD V3.3 *** B9I1R1_POPTR)
Solyc02g062310	12.2645	126.955	2.91795	1.74231e-10	BURP domain protein RD22 (AHRD V3.3 *-* RD22_ARATH)
Solyc07g042540	0	26.8236	2.98137	1.59393e-07	LOW QUALITY:DNA mismatch repair protein MutS, type 2 (AHRD V3.3 --* AT1G65070.3)
Solyc08g077870	1.86119	33.2579	3.02964	1.03344e-07	Pentatricopeptide repeat (PPR) superfamily protein (AHRD V3.3 --* AT3G22670.1)
Solyc02g077120	4.07005	63.303	3.05709	3.56847e-09	GDSL esterase/lipase (AHRD V3.3 *** A0A199UWQ2_ANACO)
Solyc11g071620	31.3809	318.153	3.1521	1.08231e-31	aldehyde oxidase
Solyc09g007030	2.62363	69.2214	3.18712	1.11792e-07	Kinesin-like protein (AHRD V3.3 *** M0ZPI7_SOLTU)
Solyc06g072270	0.516804	25.2135	3.25575	9.99745e-09	RING/U-box superfamily protein (AHRD V3.3 *** AT3G19950.3)
Solyc11g071205	21.987	325.822	3.32786	1.06236e-16	Profilin (AHRD V3.3 *** Q8VWR0_SOLLC)
Solyc06g075490	3.87483	60.6407	3.49511	1.06236e-16	Major facilitator superfamily protein (AHRD V3.3 *** AT3G45660.2)
Solyc01g006380	6.02563	123.795	3.70836	2.62655e-29	U-box domain-containing protein (AHRD V3.3 *** B6V8G2_HELAN)
Solyc07g064170	79.4121	1415.41	3.76488	6.49682e-26	pectin esterase
Solyc11g030380	16.5152	330.287	3.77426	5.31866e-27	Elongation factor 4 (AHRD V3.3 *** A0A0B0MG27_GOSAR)
Solyc02g071800	41.9869	920.372	4.04393	8.97273e-40	Receptor-like protein kinase (AHRD V3.3 *** B9I1R1_POPTR)
Solyc06g083650	4.65003	153.737	4.20533	2.8253e-22	GDSL esterase/lipase (AHRD V3.3 *** A0A0B2SFU0_GLYSO)

## Sheet: Table S4
Table S4 Putative genes regulated by S in 10 DPA fruits
GeneID	FC.OE/WT	FC.s/WT	Description	AtHomolog	Known Fuctions
Solyc03g043880	-1.28259	1.30331	SlBCAT4	ATBCAT-5
Solyc07g044820	-2.94718	1.90155	Hexosyltransferase
Solyc07g006900	-2.15723	1.54949	SlPIN2	PIN2	an auxin efflux carrier that is similar to bacterial membrane transporters. Root-specific role in the transport of auxin. Acts downstream of CTR1 and ethylene biosynthesis, in the same pathway as EIN2 and AUX1, and independent from EIN3 and EIN5/AIN1 pathway. In the root, the protein localizes apically in epidermal and lateral root cap cells and predominantly basally in cortical cells. Functions …
Solyc07g064730	-2.79577	2.21397	GDSL esterase/lipase		GDSL-motif esterase/acyltransferase/lipase. Enzyme group with broad substrate specificity that may catalyze acyltransfer or hydrolase reactions with lipid and non-lipid substrates. The mRNA is cell-to-cell mobile.
Solyc03g006950	-2.58369	1.30679	Protein phosphatase 2C family protein	AHG1	ABA-hypersensitive germination 1; AHG1 functions in seed development and germination.
Solyc07g065570	-3.24097	1.58117	Nuclear transcription factor Y subunit B	NF-YB6	LEC1-Like (L1L), closely related to LEC1 (Leafy Cotyledon1). Functions as a regulator of embryo development.
Solyc09g065260	-2.56991	1.53102	Early nodulin-like protein
Solyc02g062310	-3.37175	2.18629	BURP domain protein RD22	RD22	responsive to dehydration 22 (RD22) mediated by ABA
Solyc02g062320	-1.91357	2.20376	BURP domain protein RD22	RD22	responsive to dehydration 22 (RD22) mediated by ABA
Solyc08g061970	-1.97548	1.18809	putative spermine synthase	ACL5	ACAULIS 5; Required for internode elongation and vascular development, specifically in the mechanism that defines the boundaries between veins and nonvein regions. This mechanism may be mediated by polar auxin transport.
Solyc02g065710	-3.69915	1.83079	GDSL esterase/lipase 7	GLIP7
Solyc01g006770	-4.32968	2.4686	transferring glycosyl group transferase (DUF604)
Solyc09g098420	-1.13344	1.3019	Leucine-rich repeat receptor protein kinase EXS	EMS1	a putative leucine-rich repeat receptor protein kinase that controls somatic and reproductive cell fates in Arabidopsis anther. EXCESS MICROSPOROCYTES1 (EMS1);EXTRA SPOROGENOUS CELLS (EXS)
Solyc00g007030	-1.87556	1.78067	Glutathione S-transferase	GSTL1	It has thiol transferase activity and self S-glutathionylation activity in vitro.
Solyc07g064790	-3.04364	2.93711	calcium ATPase 2
Solyc04g082520	-2.93775	1.36011	glycosyltransferase family protein (DUF23)
Solyc02g087910	-3.49967	2.35196	Non-specific lipid-transfer protein	LTP11
Solyc12g096930	-2.88314	1.66123	Caleosin	ATS1	Caleosin is a common lipid-droplet surface protein, which has the ability to bind calcium.
Solyc02g070170	-2.0352	1.91116	FAD-binding Berberine family protein	ATBBE18	Berberine Bridge Enzyme like 18
Solyc08g079350	-2.77879	1.61382	Cytochrome P450 family protein	CYP706A4
Solyc08g079370	-2.26141	1.31218	Cytochrome P450 family protei	CYP706A4
Solyc09g074200	-1.95886	1.43227	RING/U-box superfamily protein
Solyc01g096860	-1.72692	2.26617	AP2-like ethylene-responsive transcription factor	WRI1	WRINKLED1 encodes transcription factor of the AP2/ERWEBP class. Protein has two plant-specific (AP2/EREB) DNA-binding domains and is involved in the control of storage compound biosynthesis in Arabidopsis. Mutants have wrinkled seed phenotype, due to a defect in the incorporation of sucrose and glucose into triacylglycerols.
Solyc10g086110	-1.90792	1.38941	senescence regulator (Protein of unknown function, DUF584)
Solyc11g027800	-3.4467	1.5874	Sulfotransferase	SULT202B1	a sulfotransferase with sulfating activity toward flavonoids.
Solyc05g047510	-2.81153	1.86183	Sulfotransferase	SULT202B1	Encodes a sulfotransferase with sulfating activity toward flavonoids.
Solyc05g047490	-2.36586	2.21422	lipid-binding serum glycoprotein family protein	SULT202B1	Encodes a sulfotransferase with sulfating activity toward flavonoids.
Solyc05g011900	-2.27184	1.48231	Sulfotransferase	SULT202B1	Encodes a sulfotransferase with sulfating activity toward flavonoids. protein_coding SULFOTRANSFERASE 202B1 (SULT202B1) SULFOTRANSFERASE 202B1 (SULT202B1); (ATSULT202B1)
Solyc09g055500	-2.22918	1.61596	Sulfotransferase	SULT202B1
Solyc08g076250	-2.39487	1.91023	Cytochrome P450	CYP71B34
Solyc02g081760	-2.66819	2.21248	Acyl-transferase
Solyc02g081740	-2.26517	2.33859	Acyl-transferase
Solyc03g044110	-2.40554	1.97325	B3 domain-containing protein family	VRN1	Required for vernalization. Essential for the complete repression of FLC in vernalized plants. Required for the methylation of histone H3; REDUCED VERNALIZATION RESPONSE 1 (VRN1);REPRODUCTIVE MERISTEM 39 (REM39)
Solyc07g055440	-1.74579	1.16691	Cytochrome P450	CYP72A15
Solyc07g055460	-1.44775	1.42678	Cytochrome P450	CYP72A15
Solyc02g072040	-2.30172	1.11828	calcium/calcium/calmodulin-dependent Serine/Threonine-kinase
Solyc00g212260	-2.81725	1.79066	Auxin-responsive GH3 family protein	JAR1	JAR1 catalyzes the formation of a biologically active jasmonyl-isoleucine (JA-Ile) conjugate. JA-Ile promotes the interaction between JAZ1 and COI1 in the jasmonate signaling pathway. JAR1 localizes to the cytoplasm and is also a phytochrome A signaling component. JAR1 is an auxin-induced gene. Loss of function mutants are defective in a variety of responses to jasmonic acid.
Solyc10g009610	-2.92519	1.65066	Auxin-responsive GH3 family protein	JAR1	Encodes a jasmonate-amido synthetase that is a member of the GH3 family of proteins. JAR1 catalyzes the formation of a biologically active jasmonyl-isoleucine (JA-Ile) conjugate. JA-Ile promotes the interaction between JAZ1 and COI1 in the jasmonate signaling pathway. JAR1 localizes to the cytoplasm and is also a phytochrome A signaling component. JAR1 is an auxin-induced gene. Loss of function m…
Solyc12g096730	-4.84207	2.3361	polygalacturonase TPG6		Pectin lyase-like superfamily protein
Solyc10g049370	-1.99925	2.28529	Pectinesterase	PME12	Plant invertase/pectin methylesterase inhibitor superfamily
Solyc10g055250	-1.52655	1.87255	cold shock domain protein 1	GRP2B	Overexpression of AtCSP4 reduces silique length and induces embryo lethality.
Solyc07g017970	-2.06015	1.89423	Pathogenesis-related thaumatin family protein
Solyc07g007530	-1.77629	1.61081	egg cell-secreted-like protein (DUF1278)		Encodes a ECA1 gametogenesis related family protein
Solyc10g085540	-2.95505	2.22107	Subtilisin-like protease	SBT1.8	TWS1 (Twisted Seed 1), a peptide regulator of embryonic cuticle formation in Arabidopsis thaliana. cleaved by the subtilase SBT1.8 at both the N and the C termini of TWS1.
Solyc12g021150	-2.07037	1.9293	Sulfotransferase	SULT202E1	Encodes a sulfotransferase with sulfating activity toward flavonoids, specifically kaempferol. SULFOTRANSFERASE 202E1 (SULT202E1) SULFOTRANSFERASE 202E1 (SULT202E1); (ATSULT202E1)
Solyc11g051090	-2.36176	2.1149	Sulfotransferase	SOT12	Encodes a brassinosteroid sulfotransferase. In vitro experiements show that this enzyme has a preference for 24-epibrassinosteroids, particularly 24-epicathasterone, but does not act on castasterone and brassinolide. It also shows sulfating activity toward flavonoids. It is differentially expressed during development, being more abundant in young seedlings and actively growing cell cultures. Expr…
Solyc07g007740	-3.58429	1.76684	Defensin-like protein	LCR72
Solyc03g120860	-1.74945	1.48876	Early nodulin-like protein	ENODL7
Solyc11g032060	-2.20108	1.40914	GDSL esterase/lipase		GDSL-motif esterase/acyltransferase/lipase. Enzyme group with broad substrate specificity that may catalyze acyltransfer or hydrolase reactions with lipid and non-lipid substrates.
Solyc01g008940	-2.76521	1.84787	ATPase E1-E2 type family protein	ALA6	a member of the P4 subfamily of P-type ATPases expressed in the pollen plasma membrane. Double mutants with ALA7 display pollen and pollen tube defects.
Solyc07g053300	-1.98837	2.32395	ABC transporter family protein	ABCG10
Solyc01g107950	-2.00015	1.68962	bHLH transcription factor 008	RGE1	Loss of RGE1 function causes shriveled seeds that contain small embryos. The cuticle in the embryos does not develop normally, possible due to the adeherence of the endosperm to the developing embryo. RGE1 is expressed in the endosperm surrounding region which directly surrounds the developing embryo, however it exerts its effect non autonomously- in the developing embryo. Mutant seedlings are ex…
Solyc01g091180	-3.00193	1.58477	peptide transporter 1	NPF7.3	Transmembrane nitrate transporter. Involved in xylem transport of nitrate from root to shoot. Induced in response to high and low concentrations of nitrate. Not involved in nitrate uptake. Expressed in root pericycle cells. Also functions as a proton-coupled H+/K+ antiporter for K+ loading into the xylem. protein_coding NRT1/ PTR FAMILY 7.3 (NPF7.3) NRT1/ PTR FAMILY 7.3 (NPF7.3); (ATNPF7.3);NITRA…
Solyc02g082170	-1.19317	1.0657	Purine permease-related family protein	PUP4	Member of a family of proteins related to PUP1, a purine transporter. May be involved in the transport of purine and purine derivatives such as cytokinins, across the plasma membrane.
Solyc04g071070	1.41301	-2.32527	Extensin	EXT3	RSH, EXT3 | extensin 3 | rsh embryos are defective morphologically, has irregular cell shape and size. rsh mutant is a germination-defective agravitropic mutant with severely defective root, shoot, and hypocotyl. Roots of rsh homozygous seedling showed disorganized cells with severely abnormal shapes in the epidermis, ground tissue, vascular tissue, and root cap
Solyc10g074490	-3.09834	1.26006	O-fucosyltransferase family protein
Solyc01g100880	-2.44922	1.6043	WAT1-related protein	UMAMIT25
Solyc07g065560	-2.198	1.26047	Histone H2B	HTB1
Solyc09g083310	-2.85881	1.2686	E3 ubiquitin ligase DRIP2-like protein	DRIP1	a C3HC4 RING-domain-containing ubiquitin E3 ligase capable of interacting with DREB2A. The DRIP1-GFP fusion protein is nuclear-localized. DRIP1 seems to be involved in regulating stress-related transcriptional changes and drought tolerance.
Solyc04g064600	-16.4537	2.55116	Structural maintenance of chromosomes protein
Solyc12g098130	-3.15522	2.12524	Glucose-6-phosphate isomerase, cytosolic 1
Solyc09g005780	-2.3635	1.42786	Sucrose-phosphate synthase 2
Solyc12g005560	-2.15215	1.16374	Micronuclear linker histone polyprotein-like protein
Solyc10g044920	-1.89651	1.87782	Stromal processing peptidase, chloroplastic
Solyc01g009700	only expressed in L104		Leucine-rich repeat receptor-like protein kinase family protein	AtRLP43
Solyc01g100680	only expressed in L104		Werner Syndrome-like exonuclease
Solyc04g081650	only expressed in L104		Cyclin	CYCB2;4
Solyc04g081660	only expressed in L104		cyclinB2_3	CYCB2;4
Solyc04g081670	only expressed in L104		Vacuolar-processing enzyme	ALPHA-VPE
Solyc04g081690	only expressed in L104		molybdopterin biosynthesis MoaE family protein
Solyc05g015410	only expressed in L104		Transposon protein, putative, CACTA, En/Spm sub-class
Solyc05g032620	only expressed in L104		multimeric translocon complex in the outer envelope membrane 132
Solyc07g019630	only expressed in L104		Unknown protein
Solyc10g018560	only expressed in L104		GATA transcription factor	GATA4
Solyc10g074550	only expressed in L104		Unknown protein
Solyc00g180840		only expressed in s	Transposon Ty3-I Gag-Pol polyprotein
Solyc01g006610		only expressed in s	2-oxoglutarate-dependent dioxygenase-related family protein
Solyc01g099480		only expressed in s	RecQ family ATP-dependent DNA helicase	NUB1
Solyc02g072335		only expressed in s	Subtilisin-like protease	STR18
Solyc02g083730		only expressed in s	Rhodanese-related sulfurtransferase
Solyc03g098350		only expressed in s	F-box protein interaction domain containing protein
Solyc03g112260		only expressed in s	Protein DETOXIFICATION
Solyc03g121740		only expressed in s	R2R3MYB transcription factor 26	MYB26	Mutants produces fertile pollen but plants are sterile because anthers do not dehisce. The cellulosic secondary wall thickenings are not formed in the endothecium as they are in non-mutant plants.
Solyc05g051960		only expressed in s	Major facilitator superfamily transporter
Solyc05g055020		only expressed in s	LIGHT-DEPENDENT SHORT HYPOCOTYLS-like protein (DUF640)	LSH1	a nuclear protein that mediates light regulation of seedling development in a phytochrome-dependent manner. the cells expressing OBO1 are important for meristem maintenance and organogenesis in Arabidopsis
Solyc06g075710		only expressed in s	MEI2-like 2
Solyc08g015820		only expressed in s	EXS (ERD1/XPR1/SYG1) family protein
Solyc08g022060		only expressed in s	P-loop containing nucleoside triphosphate hydrolases superfamily protein
Solyc08g023540		only expressed in s	homeobox-leucine zipper protein 17
Solyc08g028970		only expressed in s	RING/FYVE/PHD zinc finger superfamily protein
Solyc08g061210		only expressed in s	CW-type Zinc Finger
Solyc08g062580		only expressed in s	Pentatricopeptide repeat-containing protein family
Solyc08g067650		only expressed in s	Ribonuclease H-like superfamily protein
Solyc08g075000		only expressed in s	(+)-neomenthol dehydrogenase
Solyc08g075600		only expressed in s	Non-specific serine/threonine protein kinase
Solyc08g075980		only expressed in s	NBS-LRR resistance protein	LRR4
Solyc08g077620		only expressed in s	Transducin/WD40 repeat-like superfamily protein
Solyc09g005490		only expressed in s	Ethylene-insensitive protein 2	EIN2
Solyc09g056200		only expressed in s	F-box/RNI-like/FBD-like domains-containing protein
Solyc10g044820		only expressed in s	FAR1-related sequence 2
Solyc10g044830		only expressed in s	BZIP family transcription factor family protein
Solyc10g083080		only expressed in s	ovate family protein 26	OFP13
Solyc12g010920		only expressed in s	Oleosin
Solyc12g027630		only expressed in s	Glycosyl-phosphatidyl inositol-anchored, plant
Solyc12g035430		only expressed in s	Alpha-N-acetylglucosaminidase	CYL1	An naglu mutant arrests early in seed development but does not appear to have male or female gametophytic defects.
Solyc12g040320		only expressed in s	Leucine-rich repeat (LRR) family protein
Solyc12g089170		only expressed in s	Myb family transcription factor family protein	RL5
Solyc12g094440		only expressed in s	High mobility group family
Solyc12g095970		only expressed in s	Abscisic acid receptor	PYL2

## Sheet: Table S5
Table S5 Genome wide distribution of S binding sites identified by DAP-seq
Chr	start	end	width	int(-10*log10qvalue)	fold change	-log10pvalue	-log10qvalue	relative summit position to peak start	annotation	Gene ID	Description
0	148410	148702	293	44	3.17994	7.12863	4.46153	65	Distal Intergenic	Solyc00g005000.3	Eukaryotic aspartyl protease family protein (AHRD V3.3 *** AT3G20015.1)
0	274764	275129	366	35	4.1545	6.11993	3.57275	124	Distal Intergenic	Solyc00g005000.3	Eukaryotic aspartyl protease family protein (AHRD V3.3 *** AT3G20015.1)
0	426224	426553	330	50	4.84691	7.83722	5.08321	125	Distal Intergenic	Solyc00g005040.3	Potassium channel (AHRD V3.3 *-* D0EM91_9ROSI)
0	545841	546214	374	78	5.64446	10.9516	7.89469	205	Promoter (2-3kb)	Solyc00g005040.3	Potassium channel (AHRD V3.3 *-* D0EM91_9ROSI)
0	1090783	1091348	566	1491	25.8386	154.673	149.1	261	Distal Intergenic	Solyc00g005090.1	LOW QUALITY:DYNAMIN-like 1B (AHRD V3.3 --* AT3G61760.3)
0	1094469	1094837	369	45	3.76118	7.20273	4.51766	116	Distal Intergenic	Solyc00g005090.1	LOW QUALITY:DYNAMIN-like 1B (AHRD V3.3 --* AT3G61760.3)
0	1257889	1258208	320	39	3.58392	6.57064	3.96486	143	Distal Intergenic	Solyc00g005094.1	Glucose-6-phosphate 1-dehydrogenase 3, chloroplastic (AHRD V3.3 --* G6PD3_ARATH)
0	1429925	1430242	318	25	3.44388	4.92608	2.5781	159	Distal Intergenic	Solyc00g005094.1	Glucose-6-phosphate 1-dehydrogenase 3, chloroplastic (AHRD V3.3 --* G6PD3_ARATH)
0	1471561	1471969	409	27	3.30089	5.09424	2.71046	333	Distal Intergenic	Solyc00g005096.1	RWP-RK domain-containing protein (AHRD V3.3 *-* AT1G18790.1)
0	1597683	1597984	302	43	4.50071	6.96284	4.30663	166	Distal Intergenic	Solyc00g005096.1	RWP-RK domain-containing protein (AHRD V3.3 *-* AT1G18790.1)
0	1750318	1751412	1095	57	4.1571	8.6203	5.78851	976	Distal Intergenic	Solyc00g005096.1	RWP-RK domain-containing protein (AHRD V3.3 *-* AT1G18790.1)
0	1767179	1767652	474	259	9.66689	29.9579	25.974	240	Distal Intergenic	Solyc00g005096.1	RWP-RK domain-containing protein (AHRD V3.3 *-* AT1G18790.1)
0	2573011	2573304	294	35	4.1545	6.11993	3.57275	139	Distal Intergenic	Solyc00g005480.1	LOW QUALITY:SUMO-conjugating enzyme SCE1 (AHRD V3.3 *-* A0A1D1XHL9_9ARAE)
0	2594896	2595223	328	67	5.53077	9.65773	6.72152	106	Distal Intergenic	Solyc00g005480.1	LOW QUALITY:SUMO-conjugating enzyme SCE1 (AHRD V3.3 *-* A0A1D1XHL9_9ARAE)
0	2656425	2657003	579	311	7.14035	35.316	31.1575	265	Distal Intergenic	Solyc00g005480.1	LOW QUALITY:SUMO-conjugating enzyme SCE1 (AHRD V3.3 *-* A0A1D1XHL9_9ARAE)
0	2716469	2716770	302	50	4.84691	7.83722	5.08321	111	Distal Intergenic	Solyc00g005480.1	LOW QUALITY:SUMO-conjugating enzyme SCE1 (AHRD V3.3 *-* A0A1D1XHL9_9ARAE)
0	2790620	2790968	349	57	3.92363	8.63018	5.79359	185	Distal Intergenic	Solyc00g005480.1	LOW QUALITY:SUMO-conjugating enzyme SCE1 (AHRD V3.3 *-* A0A1D1XHL9_9ARAE)
0	2836980	2837307	328	57	4.1571	8.6203	5.78851	150	Distal Intergenic	Solyc00g005480.1	LOW QUALITY:SUMO-conjugating enzyme SCE1 (AHRD V3.3 *-* A0A1D1XHL9_9ARAE)
0	2958335	2958641	307	58	5.19312	8.741	5.8801	120	Distal Intergenic	Solyc00g005480.1	LOW QUALITY:SUMO-conjugating enzyme SCE1 (AHRD V3.3 *-* A0A1D1XHL9_9ARAE)
0	2973804	2974184	381	43	4.50071	6.96284	4.30663	199	Distal Intergenic	Solyc00g005480.1	LOW QUALITY:SUMO-conjugating enzyme SCE1 (AHRD V3.3 *-* A0A1D1XHL9_9ARAE)
0	3019309	3019668	360	77	5.15214	10.7317	7.70304	207	Distal Intergenic	Solyc00g005480.1	LOW QUALITY:SUMO-conjugating enzyme SCE1 (AHRD V3.3 *-* A0A1D1XHL9_9ARAE)
0	3028391	3028688	298	40	4.15907	6.65781	4.03906	188	Distal Intergenic	Solyc00g005840.3	Thioredoxin, putative (AHRD V3.3 *** B9RK57_RICCO)
0	3055432	3055735	304	22	3.46208	4.53853	2.24706	66	Distal Intergenic	Solyc00g005840.3	Thioredoxin, putative (AHRD V3.3 *** B9RK57_RICCO)
0	3072227	3072593	367	85	6.23175	11.6114	8.50358	221	Distal Intergenic	Solyc00g005840.3	Thioredoxin, putative (AHRD V3.3 *** B9RK57_RICCO)
0	3107383	3107767	385	70	4.36709	9.99279	7.02617	186	Distal Intergenic	Solyc00g005840.3	Thioredoxin, putative (AHRD V3.3 *** B9RK57_RICCO)
0	3617626	3618187	562	295	9.50194	33.65	29.5451	277	Distal Intergenic	Solyc00g005890.3	Leucine-rich repeat (LRR) family protein (AHRD V3.3 --* AT3G19020.2)
0	4242000	4242347	348	29	3.07067	5.42933	2.98387	155	Distal Intergenic	Solyc00g006480.1	Glycosyltransferase (AHRD V3.3 *** A0A061FMN2_THECC)
0	4302502	4302845	344	31	3.23253	5.58724	3.12859	43	Intron (Solyc00g006490.3.1/Solyc00g006490.3, intron 6 of 18)	Solyc00g006490.3	SIT4 phosphatase-associated family protein (AHRD V3.3 *** B9HQ89_POPTR)
0	4717068	4717395	328	57	3.29554	8.55317	5.73042	91	Distal Intergenic	Solyc00g006560.1	Glycosyltransferase (AHRD V3.3 *** M1AQK5_SOLTU)
0	4752387	4752719	333	74	4.56357	10.4585	7.45077	113	Distal Intergenic	Solyc00g006560.1	Glycosyltransferase (AHRD V3.3 *** M1AQK5_SOLTU)
0	4794859	4795181	323	76	5.88554	10.6296	7.60564	178	Distal Intergenic	Solyc00g006560.1	Glycosyltransferase (AHRD V3.3 *** M1AQK5_SOLTU)
0	4812918	4813257	340	58	4.47978	8.7131	5.86452	171	Distal Intergenic	Solyc00g006590.2	Pre-mRNA-splicing factor 3 (AHRD V3.3 --* AT1G28060.3)
0	4946819	4947231	413	120	6.26074	15.3767	12.0228	193	Distal Intergenic	Solyc00g006590.2	Pre-mRNA-splicing factor 3 (AHRD V3.3 --* AT1G28060.3)
0	4986591	4987022	432	344	11.3621	38.7048	34.4559	247	Distal Intergenic	Solyc00g006590.2	Pre-mRNA-splicing factor 3 (AHRD V3.3 --* AT1G28060.3)
0	5386782	5387266	485	497	13.0652	54.365	49.7862	283	Distal Intergenic	Solyc00g006650.1	NAD(P)H-quinone oxidoreductase subunit H, chloroplastic (AHRD V3.3 --* A0A0S2GKA4_WOOUN)
0	5566838	5567164	327	52	3.59699	8.05563	5.26932	158	Distal Intergenic	Solyc00g006650.1	NAD(P)H-quinone oxidoreductase subunit H, chloroplastic (AHRD V3.3 --* A0A0S2GKA4_WOOUN)
0	5584864	5585280	417	21	3.06511	4.45069	2.18863	202	Distal Intergenic	Solyc00g006650.1	NAD(P)H-quinone oxidoreductase subunit H, chloroplastic (AHRD V3.3 --* A0A0S2GKA4_WOOUN)
0	5590198	5590692	495	50	4.84691	7.83722	5.08321	288	Distal Intergenic	Solyc00g006650.1	NAD(P)H-quinone oxidoreductase subunit H, chloroplastic (AHRD V3.3 --* A0A0S2GKA4_WOOUN)
0	6010198	6010577	380	110	4.67754	14.3328	11.042	191	Distal Intergenic	Solyc00g006830.3	no exine formation 1 (AHRD V3.3 *** AT5G13390.1)
0	6386053	6386367	315	66	5.4859	9.58101	6.65151	191	Distal Intergenic	Solyc00g006867.1	DNA repair (Rad51) family protein (AHRD V3.3 --* AT2G28560.6)
0	6669079	6669464	386	53	3.47475	8.19778	5.39671	292	Distal Intergenic	Solyc00g007560.2	Serine/threonine protein phosphatase 7 long form isogeny (AHRD V3.3 *** A0A151S6S1_CAJCA)
0	7858841	7859207	367	20	3.06878	4.26926	2.05136	356	Distal Intergenic	Solyc00g009100.3	30S ribosomal protein S1 (AHRD V3.3 *** A0A072VPA0_MEDTR)
0	7875865	7876242	378	127	5.27792	16.1149	12.7143	196	Promoter (2-3kb)	Solyc00g009110.3	inositol-1,4,5-triphosphate-5-phosphatase 2
0	7896636	7897066	431	14	2.30085	3.44943	1.40082	2	Promoter (<=1kb)	Solyc00g009141.1	Microsomal signal peptidase 25 kDa subunit (AHRD V3.3 *-* G7KBX4_MEDTR)
0	9403062	9403405	344	44	3.98568	7.14668	4.47754	164	Promoter (<=1kb)	Solyc00g011890.3	L-arabinokinase (AHRD V3.3 *** ARAK_ARATH)
0	10321764	10322082	319	22	3.46208	4.53853	2.24706	112	Distal Intergenic	Solyc00g015735.1	Bifunctional dihydrofolate reductase-thymidylate synthase (AHRD V3.3 --* DRTS_SOYBN)
0	10558479	10558807	329	116	5.74076	15.0223	11.6843	92	Promoter (1-2kb)	Solyc00g017540.2	Signal recognition particle subunit SRP72 (AHRD V3.3 *-* K4D938_SOLLC)
0	10567008	10567589	582	47	3.44712	7.42404	4.71214	475	Promoter (2-3kb)	Solyc00g017550.2	Signal recognition particle subunit SRP72 (AHRD V3.3 *-* K4D938_SOLLC)
0	11053244	11053750	507	153	2.04912	18.9383	15.3926	325	Promoter (<=1kb)	Solyc00g022070.1	beta glucosidase 8 (AHRD V3.3 --* AT3G62750.4)
0	11081831	11082341	511	45	3.58244	7.28987	4.59405	368	Distal Intergenic	Solyc00g022107.1	Ribosomal protein L2 (AHRD V3.3 *** A0A142I0Z9_NICSY)
0	11083851	11084250	400	143	7.72399	17.8685	14.3777	127	Distal Intergenic	Solyc00g022107.1	Ribosomal protein L2 (AHRD V3.3 *** A0A142I0Z9_NICSY)
0	11181638	11181996	359	62	4.38797	9.12993	6.24092	150	Promoter (2-3kb)	Solyc00g023570.1	GDSL-like Lipase/Acylhydrolase superfamily protein (AHRD V3.3 --* AT1G75920.2)
0	11226974	11227653	680	16	2.14475	3.69672	1.60018	407	Promoter (<=1kb)	Solyc00g024150.3	Transcriptional coactivator/pterin dehydratase (AHRD V3.3 *** AT5G51110.1)
0	11259624	11259956	333	72	2.45024	10.202	7.21177	160	Promoter (1-2kb)	Solyc00g024570.2	LOW QUALITY:F-box protein, putative (AHRD V3.3 *-* A2Q1T0_MEDTR)
0	11376367	11376712	346	133	5.39549	16.8269	13.3877	207	Promoter (2-3kb)	Solyc00g026160.3	Ferric reductase oxidase (AHRD V3.3 *** V9HYU8_MANES)
0	11544158	11544731	574	205	7.16489	24.3613	20.5757	192	Distal Intergenic	Solyc00g028760.1	LOW QUALITY:Leucine-rich repeat (LRR) family protein (AHRD V3.3 --* AT4G29240.2)
0	11555250	11555543	294	15	2.51303	3.67371	1.57871	79	Promoter (2-3kb)	Solyc00g028960.1	Glutaredoxin family protein (AHRD V3.3 *** D7LTB3_ARALL)
0	11585177	11585493	317	112	6.70366	14.5492	11.2453	194	Distal Intergenic	Solyc00g029500.1	1,2-dihydroxy-3-keto-5-methylthiopentene dioxygenase 1 (AHRD V3.3 --* MTND1_ORYSI)
0	11623282	11623585	304	28	3.16731	5.24215	2.84216	110	Promoter (<=1kb)	Solyc00g030000.1	LOW QUALITY:Cellulose synthase (AHRD V3.3 *** A0A118J5T2_CYNCS)
0	11651789	11652080	292	58	3.22791	8.75461	5.89305	113	Promoter (<=1kb)	Solyc00g030510.3	Pectin lyase-like superfamily protein (AHRD V3.3 *** AT3G07820.1)
0	11839214	11839678	465	56	3.85332	8.45689	5.64009	284	Distal Intergenic	Solyc00g032947.1	Salicylic acid carboxyl methyltransferase (AHRD V3.3 *-* A0A125QZJ1_9ROSI)
0	11923509	11923944	436	77	4.19649	10.7487	7.71514	186	Distal Intergenic	Solyc00g035020.1	LOW QUALITY:Leucine-rich repeat protein kinase family protein (AHRD V3.3 --* AT1G14390.1)
0	11955303	11955668	366	113	7.25913	14.6718	11.3606	241	Distal Intergenic	Solyc00g036320.2	ARID/BRIGHT DNA-binding domain-containing protein (AHRD V3.3 *-* AT1G76510.4)
0	11991494	11991866	373	283	12.4635	32.4283	28.3608	139	Promoter (<=1kb)	Solyc00g036320.2	ARID/BRIGHT DNA-binding domain-containing protein (AHRD V3.3 *-* AT1G76510.4)
0	11999871	12000347	477	305	4.53138	34.6555	30.5233	313	Promoter (<=1kb)	Solyc00g036520.1	LOW QUALITY:RNA-binding (RRM/RBD/RNP motifs) family protein (AHRD V3.3 --* AT3G10845.1)
0	12253402	12253763	362	52	3.59699	8.05563	5.26932	189	Promoter (1-2kb)	Solyc00g041215.1	LOW QUALITY:non-intrinsic ABC protein 9 (AHRD V3.3 --* AT5G02270.1)
0	12525344	12525757	414	85	6.23175	11.6114	8.50358	249	Promoter (1-2kb)	Solyc00g046580.1	Serine/threonine protein phosphatase 7 long form isogeny (AHRD V3.3 *** A0A151RHE4_CAJCA)
0	12666928	12667297	370	16	2.40559	3.8342	1.67746	356	Promoter (1-2kb)	Solyc00g049520.2	LOW QUALITY:NAC domain protein 13 (AHRD V3.3 --* AT1G32870.2)
0	12709348	12709703	356	211	8.18287	24.9193	21.1169	244	Promoter (<=1kb)	Solyc00g050430.3	bHLH transcription factor 073
0	13064429	13064812	384	302	7.03049	34.4109	30.2833	162	3' UTR	Solyc00g057880.3	DELLA protein SLR1 (AHRD V3.3 --* SLR1_ORYSI)
0	13194525	13194829	305	35	3.24126	6.02829	3.50455	127	Promoter (1-2kb)	Solyc00g060710.1	LOW QUALITY:S-adenosylmethionine decarboxylase proenzyme (AHRD V3.3 --* A0A059D881_EUCGR)
0	13435845	13436261	417	103	4.5439	13.5978	10.358	214	Promoter (<=1kb)	Solyc00g066150.2	LOW QUALITY:Glycosyltransferase family 51 protein (AHRD V3.3 *-* C1MH80_MICPC)
0	13436857	13437169	313	38	3.77245	6.46622	3.8824	247	Promoter (1-2kb)	Solyc00g066150.2	LOW QUALITY:Glycosyltransferase family 51 protein (AHRD V3.3 *-* C1MH80_MICPC)
0	13844679	13845248	570	26	3.49756	5.01838	2.6523	514	Distal Intergenic	Solyc00g075035.1	Pollen Ole e 1 allergen/extensin (AHRD V3.3 *-* A0A103YFY3_CYNCS)
0	14048100	14048540	441	45	3.76118	7.20273	4.51766	205	Promoter (<=1kb)	Solyc00g080750.3	Plastid movement impaired protein (AHRD V3.3 *** A0A072VEV4_MEDTR)
0	14098836	14099158	323	58	5.19312	8.741	5.8801	182	Distal Intergenic	Solyc00g082150.3	kinesin light chain I2I isoform
0	14415497	14416042	546	113	7.25913	14.6718	11.3606	250	Promoter (2-3kb)	Solyc00g090110.1	LOW QUALITY:UDP-3-O-[3-hydroxymyristoyl] N-acetylglucosamine deacetylase (AHRD V3.3 *** A0A1D1XLN1_9ARAE)
0	14447273	14447670	398	298	11.8831	33.9519	29.8378	196	Promoter (<=1kb)	Solyc00g090860.2	LOW QUALITY:High affinity nitrate transporter protein (AHRD V3.3 *-* Q84MZ8_TOBAC)
0	14482754	14483942	1189	64	4.35506	9.35921	6.44842	649	Distal Intergenic	Solyc00g091170.3	P-loop containing nucleoside triphosphate hydrolases superfamily protein (AHRD V3.3 *** A0A061DYZ4_THECC)
0	14661486	14662206	721	374	8.32039	41.8128	37.4879	172	Distal Intergenic	Solyc00g096460.2	translation initiation factor (AHRD V3.3 *-* AT1G44780.2)
0	14719121	14719415	295	21	3.06511	4.45069	2.18863	216	Distal Intergenic	Solyc00g097960.2	Heavy metal transport/detoxification superfamily protein (AHRD V3.3 --* AT4G27590.1)
0	14727299	14727679	381	85	5.82927	11.6732	8.55953	218	Distal Intergenic	Solyc00g098560.3	GDSL esterase/lipase (AHRD V3.3 *** A0A199UQJ3_ANACO)
0	14739506	14739800	295	51	4.244	7.94076	5.17121	95	Promoter (2-3kb)	Solyc00g098560.3	GDSL esterase/lipase (AHRD V3.3 *** A0A199UQJ3_ANACO)
0	14751152	14751748	597	23	2.96936	4.63758	2.32683	575	Distal Intergenic	Solyc00g099160.1	LOW QUALITY:At3g14060 (AHRD V3.3 -** Q9LVJ2_ARATH)
0	14807134	14807441	308	38	3.07381	6.42315	3.84677	103	Distal Intergenic	Solyc00g100880.3	LURP-one-like protein (AHRD V3.3 *** AT1G53875.1)
0	14817930	14818275	346	38	4.15399	6.38068	3.80763	282	Distal Intergenic	Solyc00g100880.3	LURP-one-like protein (AHRD V3.3 *** AT1G53875.1)
0	14949560	14949882	323	28	2.80653	5.32844	2.89618	98	Promoter (<=1kb)	Solyc00g104330.2	LOW QUALITY:pumilio 6 (AHRD V3.3 --* AT4G25880.5)
0	14991619	14992035	417	47	4.45615	7.46474	4.74975	334	Distal Intergenic	Solyc00g104940.1	BAX inhibitor 1 (AHRD V3.3 *-* AT5G47120.1)
0	15022503	15023403	901	70	4.04662	10.0517	7.07547	58	Distal Intergenic	Solyc00g106650.2	basic-leucine zipper (bZIP) transcription factor family protein (AHRD V3.3 *-* AT4G06598.2)
0	15024512	15024851	340	50	4.17383	7.79969	5.05986	104	Distal Intergenic	Solyc00g106650.2	basic-leucine zipper (bZIP) transcription factor family protein (AHRD V3.3 *-* AT4G06598.2)
0	15167286	15168339	1054	61	4.95488	8.98613	6.10373	331	Promoter (<=1kb)	Solyc00g110370.1	LOW QUALITY:ZF-HD homeobox protein (AHRD V3.3 --* A0A0B2PG51_GLYSO)
0	15168838	15169159	322	94	6.57795	12.6164	9.43402	182	Promoter (2-3kb)	Solyc00g110370.1	LOW QUALITY:ZF-HD homeobox protein (AHRD V3.3 --* A0A0B2PG51_GLYSO)
0	15502132	15502814	683	141	7.57805	17.5903	14.1126	178	Distal Intergenic	Solyc00g120820.1	LOW QUALITY:PQ-loop repeat family protein / transmembrane family protein (AHRD V3.3 --* AT2G41050.5)
0	15736609	15736901	293	27	3.09813	5.09668	2.71271	157	Promoter (<=1kb)	Solyc00g127670.2	membrane protein (AHRD V3.3 *** AT1G26180.1)
0	15740035	15740533	499	34	3.76237	5.95015	3.43637	359	Promoter (<=1kb)	Solyc00g127870.3	Phosphatidylinositol N-acetylglucosaminyltransferase subunit P (AHRD V3.3 *** A0A0B2SS56_GLYSO)
0	15874243	15874580	338	18	2.7714	4.05986	1.86352	151	Distal Intergenic	Solyc00g131610.2	Dirigent protein (AHRD V3.3 *** M1DVK6_SOLTU)
0	15941488	15942093	606	26	3.49756	5.01838	2.6523	454	Distal Intergenic	Solyc00g133720.2	Lon protease homolog, mitochondrial (AHRD V3.3 --* LONM_ORYSI)
0	16012895	16013257	363	249	9.43111	28.855	24.9065	191	Promoter (2-3kb)	Solyc00g136260.1	RING/U-box superfamily protein (AHRD V3.3 *** A0A061FKT7_THECC)
0	16023928	16024247	320	15	2.91464	3.65193	1.56082	249	Promoter (<=1kb)	Solyc00g136560.3	Alkyl transferase (AHRD V3.3 *** K7X479_SOLLC)
0	16586693	16587040	348	28	3.29728	5.29895	2.88176	216	Promoter (<=1kb)	Solyc00g154480.2	Terpene synthase (AHRD V3.3 *** G5CV48_SOLLC)
0	16948288	16948965	678	2392	56.0857	245.176	239.232	307	Distal Intergenic	Solyc00g165195.1	UDP-glucose pyrophosphorylase 2 (AHRD V3.3 --* AT5G17310.6)
0	17016391	17016710	320	58	5.18509	8.7274	5.87689	101	Distal Intergenic	Solyc00g170200.1	LOW QUALITY:Sigma factor sigB regulation protein rsbQ (AHRD V3.3 *** A0A0B2Q4V2_GLYSO)
0	17050666	17050993	328	107	3.72636	14.0282	10.7536	208	Promoter (<=1kb)	Solyc00g170200.1	LOW QUALITY:Sigma factor sigB regulation protein rsbQ (AHRD V3.3 *** A0A0B2Q4V2_GLYSO)
0	17352322	17352720	399	116	4.39406	14.9895	11.6571	218	Promoter (1-2kb)	Solyc00g180840.2	Transposon Ty3-I Gag-Pol polyprotein (AHRD V3.3 *-* A0A151SX41_CAJCA)
0	17570419	17570741	323	23	2.42094	4.67579	2.35911	147	Promoter (1-2kb)	Solyc00g188750.1	LOW QUALITY:ternary complex factor MIP1 leucine-zipper protein (Protein of unknown function, DUF547) (AHRD V3.3 --* AT2G39690.8)
0	17576588	17576990	403	76	5.88554	10.6296	7.60564	216	Promoter (<=1kb)	Solyc00g188850.3	Protein O-glucosyltransferase 1 (AHRD V3.3 *** A0A0B2R562_GLYSO)
0	17805204	17806065	862	70	4.04662	10.0517	7.07547	157	Distal Intergenic	Solyc00g198360.1	LOW QUALITY:Zinc finger transcription factor 4
0	18067132	18067437	306	43	4.50071	6.96284	4.30663	62	Distal Intergenic	Solyc00g207960.1	LOW QUALITY:ZF-HD homeobox protein (AHRD V3.3 --* A0A0B2PG51_GLYSO)
0	18094897	18095608	712	73	4.95133	10.3223	7.32154	197	Promoter (2-3kb)	Solyc00g207960.1	LOW QUALITY:ZF-HD homeobox protein (AHRD V3.3 --* A0A0B2PG51_GLYSO)
0	18323524	18323874	351	105	5.11778	13.8573	10.5894	164	Distal Intergenic	Solyc00g217560.1	Transcription factor, TCP (AHRD V3.3 *-* A0A103Y4W6_CYNCS)
0	18604365	18604708	344	50	4.84691	7.83722	5.08321	202	Promoter (2-3kb)	Solyc00g227860.1	UDP-glycosyltransferase (AHRD V3.3 *** A0A165XS50_DAUCA)
0	19035156	19035464	309	88	2.36916	12.0051	8.87417	135	Promoter (<=1kb)	Solyc00g245200.2	LOW QUALITY:Photosystem I P700 chlorophyll a apoprotein A1 (AHRD V3.3 *-* PSAA_TORCL)
0	19898354	19898799	446	112	6.70366	14.5492	11.2453	207	Distal Intergenic	Solyc00g282510.2	Phenylalanine ammonia-lyase (AHRD V3.3 *** PAL1_TOBAC)
0	32341608	32341915	308	40	4.15907	6.65781	4.03906	235	Distal Intergenic	Solyc00g308530.1	LOW QUALITY:Galactan beta-1,4-galactosyltransferase GALS3 (AHRD V3.3 --* GALS3_ARATH)
0	32406264	32406822	559	33	3.36527	5.87207	3.36778	476	Distal Intergenic	Solyc00g007330.2	LOW QUALITY:Zinc finger transcription factor 1
0	32448335	32448705	371	38	3.77245	6.46622	3.8824	203	Distal Intergenic	Solyc00g007300.3	Leucine-rich repeat-containing protein, putative (AHRD V3.3 *** B9T2K7_RICCO)
0	32567974	32568345	372	54	4.41612	8.28261	5.47672	181	Distal Intergenic	Solyc00g007200.3	MLO-like protein (AHRD V3.3 *** A0A0V0IJD9_SOLCH)
0	32579560	32579947	388	42	3.62915	6.91161	4.27432	261	Distal Intergenic	Solyc00g007200.3	MLO-like protein (AHRD V3.3 *** A0A0V0IJD9_SOLCH)
0	32581563	32582086	524	412	10.816	45.6649	41.2599	346	Distal Intergenic	Solyc00g007200.3	MLO-like protein (AHRD V3.3 *** A0A0V0IJD9_SOLCH)
0	32709089	32709429	341	351	11.6826	39.4284	35.162	202	Promoter (2-3kb)	Solyc00g007060.3	Kinase family protein (AHRD V3.3 *** U5GGQ9_POPTR)
0	32730104	32730613	510	85	6.23175	11.6114	8.50358	205	Promoter (<=1kb)	Solyc00g007050.1	LOW QUALITY:no exine formation 1 (AHRD V3.3 --* AT5G13390.2)
0	32732412	32732780	369	171	8.45244	20.7781	17.1422	166	Distal Intergenic	Solyc00g007050.1	LOW QUALITY:no exine formation 1 (AHRD V3.3 --* AT5G13390.2)
1	3207	3520	314	77	5.53781	10.7552	7.71766	129	Distal Intergenic	Solyc01g005000.3	Glutamate decarboxylase (AHRD V3.3 *** B1Q3F2_SOLLC)
1	19143	19481	339	32	3.3766	5.67502	3.20186	128	Distal Intergenic	Solyc01g005010.3	XRI1-like protein (AHRD V3.3 *** AT2G01990.2)
1	57258	57549	292	40	3.41185	6.6488	4.03188	220	Promoter (<=1kb)	Solyc01g005050.3	CASP-like protein (AHRD V3.3 *** K4AS72_SOLLC)
1	91721	92113	393	67	4.37342	9.70393	6.75588	195	Promoter (2-3kb)	Solyc01g005090.3	Type I inositol-1,4,5-trisphosphate 5-phosphatase CVP2 (AHRD V3.3 *** A0A0B2RAB0_GLYSO)
1	160479	160843	365	242	8.44228	28.1969	24.2767	162	Distal Intergenic	Solyc01g005210.3	Trehalose-phosphate synthase 6 (AHRD V3.3 *** W8Q024_CAMSI)
1	173772	174131	360	118	5.09574	15.2296	11.8805	213	Promoter (<=1kb)	Solyc01g005220.3	MACPF domain-containing protein (AHRD V3.3 *** A0A0B2Q4M6_GLYSO)
1	211435	211850	416	158	7.30911	19.4443	15.8712	234	Promoter (<=1kb)	Solyc01g005295.1	Sec14p-like phosphatidylinositol transfer family protein (AHRD V3.3 *-* AT1G14820.3)
1	298945	299342	398	72	4.36127	10.2826	7.28701	126	Promoter (<=1kb)	Solyc01g005430.3	UBX domain-containing protein (AHRD V3.3 *** A0A0K9Q356_ZOSMR)
1	322788	323173	386	33	3.55624	5.80436	3.3116	241	Promoter (1-2kb)	Solyc01g005460.3	Dynein light chain (AHRD V3.3 *** W9T250_9ROSA)
1	395705	396227	523	40	3.41185	6.6488	4.03188	279	Promoter (1-2kb)	Solyc01g005560.3	Isocitrate dehydrogenase [NADP] (AHRD V3.3 *** IDHC_SOLTU)
1	457918	458288	371	59	4.24119	8.80745	5.94361	108	Promoter (<=1kb)	Solyc01g005650.2	RING/U-box superfamily protein (AHRD V3.3 *** AT1G05890.1)
1	469667	469997	331	25	3.11884	4.94217	2.59369	173	Promoter (2-3kb)	Solyc01g005680.3	Cytokinin riboside 5'-monophosphate phosphoribohydrolase (AHRD V3.3 *** K4ASD4_SOLLC)
1	476032	476349	318	48	3.95053	7.61241	4.88748	164	Exon (Solyc01g005680.3.1/Solyc01g005680.3, exon 6 of 7)	Solyc01g005680.3	Cytokinin riboside 5'-monophosphate phosphoribohydrolase (AHRD V3.3 *** K4ASD4_SOLLC)
1	518423	518787	365	93	5.14688	12.4968	9.32988	161	Promoter (2-3kb)	Solyc01g005800.3	calmodulin-binding family protein (AHRD V3.3 *** AT3G13600.2)
1	563359	563736	378	45	3.58244	7.28987	4.59405	212	Promoter (1-2kb)	Solyc01g005830.3	Glucan endo-1,3-beta-glucosidase, putative (AHRD V3.3 *-* B9T1E3_RICCO)
1	594380	594683	304	82	4.67068	11.3595	8.27923	161	Promoter (<=1kb)	Solyc01g005900.2	HXXXD-type acyl-transferase family protein (AHRD V3.3 *-* AT1G28680.1)
1	633556	633944	389	30	3.4035	5.50797	3.05646	229	Distal Intergenic	Solyc01g005970.3	F-box/kelch-repeat protein (AHRD V3.3 *** W9S3L7_9ROSA)
1	664861	665184	324	78	4.77856	10.9563	7.89801	112	Promoter (2-3kb)	Solyc01g006000.3	GPI mannosyltransferase 2 (AHRD V3.3 *** W9S353_9ROSA)
1	723149	723541	393	97	4.64611	12.9279	9.72398	204	Intron (Solyc01g006040.3.1/Solyc01g006040.3, intron 1 of 17)	Solyc01g006040.3	E3 ubiquitin-protein ligase BRE1-like 2 (AHRD V3.3 *** A0A0B0NKV7_GOSAR)
1	742130	742423	294	31	2.99749	5.64023	3.17112	185	Promoter (1-2kb)	Solyc01g006070.2	LOW QUALITY:Transmembrane protein 45B (AHRD V3.3 *** A0A151U0K4_CAJCA)
1	745214	745628	415	65	4.8589	9.46638	6.54464	146	Distal Intergenic	Solyc01g006080.2	plant/protein (DUF789) (AHRD V3.3 *** AT1G03610.1)
1	752628	752998	371	85	4.94893	11.6865	8.56825	176	Promoter (<=1kb)	Solyc01g006090.3	rRNA processing protein EBP2 (AHRD V3.3 *** B9ICW5_POPTR)
1	772926	773230	305	45	3.65497	7.21564	4.5295	137	Promoter (<=1kb)	Solyc01g006110.3	PP2A regulatory subunit TAP46 (AHRD V3.3 *** TAP46_ARATH)
1	816795	817488	694	40	3.51786	6.66256	4.04371	445	Promoter (1-2kb)	Solyc01g006180.3	P-loop containing nucleoside triphosphate hydrolases superfamily protein (AHRD V3.3 *** AT4G10620.1)
1	859796	860178	383	90	4.62042	12.2067	9.05778	127	Promoter (<=1kb)	Solyc01g006240.3	Mannose-binding lectin superfamily protein (AHRD V3.3 *** AT1G05760.2)
1	892289	892585	297	117	4.81119	15.0799	11.7383	119	Promoter (<=1kb)	Solyc01g006300.3	LECEVI1A
1	1028022	1028354	333	157	7.0342	19.3082	15.7412	144	Promoter (1-2kb)	Solyc01g006420.3	LOW QUALITY:wall associated kinase-like 6 (AHRD V3.3 --* AT1G16110.1)
1	1043716	1044035	320	42	3.87812	6.93188	4.29428	161	Distal Intergenic	Solyc01g006430.3	Fatty acid desaturase (AHRD V3.3 *** M4QSE6_9ERIC)
1	1088124	1088508	385	126	5.67615	16.0474	12.649	214	Promoter (1-2kb)	Solyc01g006490.3	uncharacterized protein
1	1133981	1134562	582	14	2.57344	3.51064	1.44683	42	Promoter (1-2kb)	Solyc01g006560.3	Lipoxygenase (AHRD V3.3 *** C0KKU8_SOLLC)
1	1185298	1185607	310	28	3.80829	5.31091	2.88176	189	Promoter (<=1kb)	Solyc01g006580.3	2-oxoglutarate-dependent dioxygenase-related family protein (AHRD V3.3 *** B9GL08_POPTR)
1	1220602	1220995	394	72	3.73815	10.2212	7.2291	151	Promoter (1-2kb)	Solyc01g006620.3	C2 calcium/lipid-binding and GRAM domain protein (AHRD V3.3 *** A0A072ULK6_MEDTR)
1	1231021	1231771	751	38	3.6422	6.452	3.87461	143	Promoter (<=1kb)	Solyc01g006630.3	Oxidoreductase, putative (AHRD V3.3 *** B9RI76_RICCO)
1	1317701	1318073	373	141	6.33463	17.6791	14.1941	187	Distal Intergenic	Solyc01g006720.3	ABC transporter family protein (AHRD V3.3 *** B9IIG9_POPTR)
1	1345007	1345306	300	94	6.12074	12.6122	9.43402	142	Promoter (<=1kb)	Solyc01g006755.1	LOW QUALITY:Pectinesterase inhibitor (AHRD V3.3 --* A0A103TTB1_CYNCS)
1	1361600	1361937	338	51	4.244	7.94076	5.17121	230	Promoter (1-2kb)	Solyc01g006790.2	BnaAnng41820D protein (AHRD V3.3 *** A0A078K412_BRANA)
1	1393566	1393885	320	37	4.09211	6.27546	3.71073	103	Promoter (2-3kb)	Solyc01g006820.2	LOW QUALITY:basic helix-loop-helix (bHLH) DNA-binding superfamily protein (AHRD V3.3 --* AT5G57150.5)
1	1437873	1438309	437	110	6.16931	14.3466	11.0551	230	Promoter (<=1kb)	Solyc01g006870.3	polyketide cyclase/dehydrase/lipid transport superfamily protein (AHRD V3.3 *-* AT5G06440.3)
1	1585533	1586012	480	94	6.12074	12.6122	9.43402	346	Promoter (2-3kb)	Solyc01g007040.3	U-box domain-containing family protein (AHRD V3.3 *-* B9P691_POPTR)
1	1591267	1591579	313	77	4.85386	10.7911	7.74578	193	Promoter (<=1kb)	Solyc01g007050.2	U-box domain-containing family protein (AHRD V3.3 *** B9IIL0_POPTR)
1	1619921	1620400	480	18	2.7714	4.05986	1.86352	321	Distal Intergenic	Solyc01g007080.3	aluminum activated malate transporter family protein (AHRD V3.3 *** AT3G11680.2)
1	1637325	1637695	371	83	5.50358	11.4308	8.3481	205	Distal Intergenic	Solyc01g007080.3	aluminum activated malate transporter family protein (AHRD V3.3 *** AT3G11680.2)
1	1670909	1671220	312	23	2.9866	4.673	2.35674	88	Distal Intergenic	Solyc01g007120.3	protein serine/threonine kinase (AHRD V3.3 *** AT3G51270.4)
1	1672132	1672568	437	29	3.07067	5.42933	2.98387	325	Distal Intergenic	Solyc01g007130.3	Receptor-like protein kinase (AHRD V3.3 *** Q58JF6_SOLPI)
1	1761328	1761832	505	140	6.83756	17.494	14.0215	267	Distal Intergenic	Solyc01g007190.3	LOW QUALITY:UvrABC system protein A (AHRD V3.3 *** A0A1D1YSC2_9ARAE)
1	1793794	1794162	369	38	4.15399	6.38068	3.80763	151	Distal Intergenic	Solyc01g007220.3	Late embryogenesis abundant (LEA) hydroxyproline-rich glycoprotein family (AHRD V3.3 *** AT3G52470.1)
1	1825848	1826313	466	141	6.91418	17.6583	14.177	209	Promoter (2-3kb)	Solyc01g007260.3	Double Clp-N motif-containing P-loop nucleoside triphosphate hydrolases superfamily protein (AHRD V3.3 *** A0A061ETP2_THECC)
1	1899847	1900220	374	288	8.22712	32.9527	28.8688	176	Distal Intergenic	Solyc01g007810.1	LOW QUALITY:ovate family protein 3
1	2014811	2015345	535	50	4.84691	7.83722	5.08321	390	Intron (Solyc01g007895.1.1/Solyc01g007895.1, intron 4 of 4)	Solyc01g007895.1	basic helix-loop-helix (bHLH) DNA-binding superfamily protein (AHRD V3.3 *-* AT1G31050.6)
1	2122475	2122790	316	87	4.19662	11.9226	8.79306	219	Promoter (2-3kb)	Solyc01g008020.3	Equilibrative nucleoside transporter (AHRD V3.3 *** A0A103YAP6_CYNCS)
1	2145616	2146004	389	37	3.26024	6.28621	3.72144	141	Promoter (1-2kb)	Solyc01g008070.3	Gut esterase (DUF1350) (AHRD V3.3 *** AT5G47860.1)
1	2154385	2154767	383	46	3.97742	7.39934	4.69316	200	Promoter (2-3kb)	Solyc01g008080.3	40S ribosomal protein S27 (AHRD V3.3 *** M0TJU4_MUSAM)
1	2158594	2159319	726	32	3.53667	5.76666	3.27568	185	Promoter (1-2kb)	Solyc01g008080.3	40S ribosomal protein S27 (AHRD V3.3 *** M0TJU4_MUSAM)
1	2268749	2269138	390	25	3.39774	4.84641	2.50918	145	Promoter (<=1kb)	Solyc01g008180.3	Remorin family protein (AHRD V3.3 *** B9HVM6_POPTR)
1	2381862	2382163	302	45	3.76118	7.20273	4.51766	192	Promoter (<=1kb)	Solyc01g008330.3	Biotin Carboxylase (AHRD V3.3 *** A0A0R5QP93_SALMI)
1	2415864	2416315	452	31	3.0618	5.60449	3.14293	42	Promoter (1-2kb)	Solyc01g008370.3	putative 26S proteasome subunit
1	2425248	2425560	313	77	3.21413	10.8192	7.77287	163	Promoter (2-3kb)	Solyc01g008390.2	Leucine-rich repeat receptor-like protein kinase family protein (AHRD V3.3 *-* AT4G08850.2)
1	2462169	2462474	306	81	4.75372	11.2304	8.15583	114	Intron (Solyc01g008440.3.1/Solyc01g008440.3, intron 7 of 8)	Solyc01g008440.3	Calcium-dependent protein kinase (AHRD V3.3 *** F8V179_HEVBR)
1	2471648	2472066	419	19	2.41171	4.11514	1.91029	163	Promoter (<=1kb)	Solyc01g008450.1	LOW QUALITY:transmembrane protein (AHRD V3.3 --* AT5G07165.1)
1	2503508	2504219	712	18	2.85764	4.06005	1.86352	669	Promoter (<=1kb)	Solyc01g008480.3	Pentatricopeptide repeat-containing protein (AHRD V3.3 *** A0A103YH67_CYNCS)
1	2510495	2511003	509	43	3.94195	7.05964	4.39641	281	Promoter (1-2kb)	Solyc01g008485.1	Translocation sec62 (AHRD V3.3 *-* A0A0B0MVG2_GOSAR)
1	2533999	2534556	558	179	7.0355	21.6524	17.977	189	Distal Intergenic	Solyc01g008500.3	Receptor-like protein kinase (AHRD V3.3 *** A0A061EYK6_THECC)
1	2552647	2552941	295	130	6.37474	16.4797	13.0625	135	Promoter (<=1kb)	Solyc01g008510.3	Photosystem II 5 kDa protein (AHRD V3.3 *** G7IWU5_MEDTR)
1	2599632	2600568	937	158	7.30911	19.4443	15.8712	292	Promoter (1-2kb)	Solyc01g008560.3	NAD kinase 1 (AHRD V3.3 *** AT3G21070.2)
1	2663811	2664174	364	208	3.84933	24.6859	20.8891	206	Distal Intergenic	Solyc01g008670.3	Cytochrome P450 (AHRD V3.3 *** Q9AVQ2_SOLTU)
1	2665775	2666087	313	151	3.47228	18.7301	15.1921	184	Promoter (1-2kb)	Solyc01g008670.3	Cytochrome P450 (AHRD V3.3 *** Q9AVQ2_SOLTU)
1	2666381	2666768	388	98	2.67357	13.0654	9.85346	199	Promoter (1-2kb)	Solyc01g008670.3	Cytochrome P450 (AHRD V3.3 *** Q9AVQ2_SOLTU)
1	2744592	2744969	378	29	2.63644	5.33752	2.90346	50	Exon (Solyc01g008770.3.1/Solyc01g008770.3, exon 15 of 23)	Solyc01g008780.3	Phospholipase A2 family protein (AHRD V3.3 *** AT4G29070.2)
1	2895047	2895450	404	205	7.72033	24.3255	20.544	236	Promoter (2-3kb)	Solyc01g008950.3	Calmodulin 1
1	2895968	2896298	331	28	2.80653	5.32844	2.89618	166	Promoter (1-2kb)	Solyc01g008950.3	Calmodulin 1
1	3021239	3021541	303	62	4.68868	9.13147	6.24237	152	Distal Intergenic	Solyc01g009080.3	Zeaxanthin epoxidase, chloroplastic (AHRD V3.3 *** A0A0B0MK82_GOSAR)
1	3109963	3110356	394	24	2.8481	4.73539	2.40878	326	Promoter (2-3kb)	Solyc01g009160.2	harpin-induced1-like
1	3156364	3156696	333	161	6.6552	19.7835	16.1938	175	Distal Intergenic	Solyc01g009180.3	5-methyltetrahydropteroyltriglutamate--homocysteine methyltransferase (AHRD V3.3 *** METE_CATRO)
1	3200421	3200769	349	58	4.47978	8.7131	5.86452	171	Promoter (1-2kb)	Solyc01g009240.3	Beta-glucosidase (AHRD V3.3 *-* A0A0B4PJM3_SOYBN)
1	3202573	3202866	294	45	4.30485	7.19459	4.51745	210	Promoter (<=1kb)	Solyc01g009240.3	Beta-glucosidase (AHRD V3.3 *-* A0A0B4PJM3_SOYBN)
1	3211930	3212324	395	57	3.92363	8.63018	5.79359	258	Promoter (<=1kb)	Solyc01g009250.3	LOW QUALITY:zinc finger (CCCH-type) family protein (AHRD V3.3 --* AT2G28450.2)
1	3217701	3218297	597	85	4.95433	11.699	8.58054	163	Distal Intergenic	Solyc01g009260.1	LOW QUALITY:ribosomal protein L5 (AHRD V3.3 *-* ATMG00210.1)
1	3287858	3288230	373	227	5.37534	26.5924	22.7219	245	Distal Intergenic	Solyc01g009300.3	Kinase (AHRD V3.3 *** D7LMI5_ARALL)
1	3406348	3406792	445	26	3.49756	5.01838	2.6523	71	Distal Intergenic	Solyc01g009310.3	meloidogyne-induced giant cell protein DB217
1	3417949	3418600	652	353	10.9194	39.5859	35.3144	405	Promoter (1-2kb)	Solyc01g009310.3	meloidogyne-induced giant cell protein DB217
1	3518544	3518920	377	35	3.24126	6.02829	3.50455	200	Intron (Solyc01g009380.3.1/Solyc01g009380.3, intron 8 of 13)	Solyc01g009380.3	Nicalin (AHRD V3.3 *** A0A166DJQ4_DAUCA)
1	3567079	3567560	482	88	5.42289	12.0111	8.87644	316	Promoter (2-3kb)	Solyc01g009430.3	BnaA07g13420D protein (AHRD V3.3 *** A0A078ETL1_BRANA)
1	3598980	3599294	315	31	3.70571	5.60761	3.14371	78	Promoter (1-2kb)	Solyc01g009440.2	C-repeat binding factor 1 (AHRD V3.3 *** A0A077B5X4_9ROSI)
1	3600054	3600570	517	61	4.95488	8.98613	6.10373	214	Promoter (2-3kb)	Solyc01g009440.2	C-repeat binding factor 1 (AHRD V3.3 *** A0A077B5X4_9ROSI)
1	3601131	3601422	292	41	4.21838	6.76167	4.13957	82	Distal Intergenic	Solyc01g009440.2	C-repeat binding factor 1 (AHRD V3.3 *** A0A077B5X4_9ROSI)
1	3638866	3639243	378	129	5.62955	16.3189	12.908	220	Promoter (1-2kb)	Solyc01g009480.3	alpha/beta-Hydrolases superfamily protein (AHRD V3.3 *** AT3G44510.2)
1	3719924	3720226	303	52	3.59699	8.05563	5.26932	99	Promoter (<=1kb)	Solyc01g009540.1	LOW QUALITY:Plant/T31B5-30 protein (AHRD V3.3 *-* G7JY28_MEDTR)
1	3744248	3744570	323	89	5.82888	12.0603	8.92235	229	Promoter (<=1kb)	Solyc01g009550.1	LOW QUALITY:Ycf1 (AHRD V3.3 *-* A0A0U1ZK62_SOLHA)
1	3760654	3761202	549	14	2.57344	3.51064	1.44683	521	Promoter (1-2kb)	Solyc01g009580.2	Terminal flower 1-like protein (AHRD V3.3 *** A0A0S1LKM5_CHRMO)
1	3772911	3773278	368	41	3.29724	6.81043	4.18037	276	Promoter (1-2kb)	Solyc01g009600.3	S-adenosyl-L-methionine-dependent methyltransferases superfamily protein (AHRD V3.3 *** AT4G00750.1)
1	3817408	3817768	361	155	6.20342	19.0611	15.5084	132	Promoter (1-2kb)	Solyc01g009640.2	Pectin lyase-like superfamily protein (AHRD V3.3 *-* AT2G15460.1)
1	3823078	3823589	512	136	6.46016	17.1053	13.6517	217	Promoter (1-2kb)	Solyc01g009645.1	MYB-related transcription factor (AHRD V3.3 *** A0A059PSP5_SALMI)
1	3854268	3854590	323	53	4.66342	8.13756	5.34135	135	Distal Intergenic	Solyc01g009670.3	Poly(A) polymerase, putative (AHRD V3.3 *** B9RA84_RICCO)
1	3870396	3870767	372	176	7.47384	21.2608	17.606	199	Distal Intergenic	Solyc01g009670.3	Poly(A) polymerase, putative (AHRD V3.3 *** B9RA84_RICCO)
1	3960757	3961123	367	91	4.91297	12.2885	9.13211	214	Distal Intergenic	Solyc01g009730.2	Protein TIFY 9 (AHRD V3.3 --* A0A1D1YYH8_9ARAE)
1	4060177	4060648	472	255	8.98488	29.5255	25.5586	148	Promoter (<=1kb)	Solyc01g009750.3	cysteine-rich/transmembrane domain protein A (AHRD V3.3 --* AT2G33520.1)
1	4088108	4088684	577	234	7.19398	27.3238	23.4326	357	Distal Intergenic	Solyc01g009770.3	ATP-dependent RNA helicase (AHRD V3.3 *** AT2G33510.1)
1	4090534	4090876	343	90	4.49624	12.1873	9.03982	146	Promoter (2-3kb)	Solyc01g009770.3	ATP-dependent RNA helicase (AHRD V3.3 *** AT2G33510.1)
1	4124510	4124994	485	31	3.34321	5.60667	3.14298	59	Distal Intergenic	Solyc01g009780.3	LITAF-domain-containing protein (AHRD V3.3 *** A0A0K9NQ82_ZOSMR)
1	4179367	4179694	328	51	4.244	7.94076	5.17121	180	Distal Intergenic	Solyc01g009790.1	LOW QUALITY:Adenylate isopentenyltransferase (AHRD V3.3 --* Q1W5W2_LOTJA)
1	4184979	4185328	350	131	7.55467	16.5908	13.1671	198	Promoter (<=1kb)	Solyc01g009810.3	Leucine-rich repeat receptor-like kinase protein (AHRD V3.3 *-* A0A060H1D1_ELAGV)
1	4266976	4267830	855	121	5.45896	15.485	12.1255	656	Distal Intergenic	Solyc01g009840.2	GAI-like protein 1 (AHRD V3.3 *** A1YWN3_9ROSI)
1	4272905	4273313	409	80	5.18711	11.1572	8.08549	152	Promoter (1-2kb)	Solyc01g009840.2	GAI-like protein 1 (AHRD V3.3 *** A1YWN3_9ROSI)
1	4346690	4347040	351	85	3.8448	11.6206	8.51211	212	Promoter (<=1kb)	Solyc01g009880.2	LOW QUALITY:Exocyst subunit exo70 family protein (AHRD V3.3 *** A0A072UIK5_MEDTR)
1	4383982	4384286	305	66	4.61619	9.62127	6.68813	84	Distal Intergenic	Solyc01g009900.3	Glutaredoxin (AHRD V3.3 *** U3RGD6_CUCSA)
1	4429696	4430074	379	33	3.46306	5.85081	3.35541	239	Promoter (1-2kb)	Solyc01g009920.2	MORC family CW-type zinc finger protein 4 (AHRD V3.3 *** A0A0B0MF82_GOSAR)
1	4555077	4555422	346	113	4.5688	14.6394	11.334	142	Distal Intergenic	Solyc01g010000.3	ACT domain containing protein, putative, expressed (AHRD V3.3 *** Q75IY1_ORYSJ)
1	4620496	4620818	323	196	6.22584	23.4033	19.6597	149	Promoter (<=1kb)	Solyc01g010055.1	S-adenosylmethionine decarboxylase uORF (AHRD V3.3 *-* Q6RUQ6_DAUCA)
1	4737630	4737961	332	61	4.77659	8.98079	6.10283	167	Promoter (1-2kb)	Solyc01g010080.3	Potassium channel (AHRD V3.3 *** B6ECZ4_TOBAC)
1	4745445	4745834	390	81	4.75372	11.2304	8.15583	251	Intron (Solyc01g010080.3.1/Solyc01g010080.3, intron 10 of 12)	Solyc01g010080.3	Potassium channel (AHRD V3.3 *** B6ECZ4_TOBAC)
1	4766193	4766558	366	54	4.41612	8.28261	5.47672	161	Distal Intergenic	Solyc01g010090.1	Dof-type zinc finger DNA-binding family protein (AHRD V3.3 --* AT3G52440.1)
1	4767924	4768304	381	38	3.77245	6.46622	3.8824	306	Promoter (2-3kb)	Solyc01g010090.1	Dof-type zinc finger DNA-binding family protein (AHRD V3.3 --* AT3G52440.1)
1	4795355	4795779	425	28	3.51599	5.27206	2.87056	252	Distal Intergenic	Solyc01g010130.3	bHLH transcription factor 001
1	4821244	4821672	429	65	4.71556	9.50729	6.58086	272	Promoter (1-2kb)	Solyc01g010140.1	LOW QUALITY:18S pre-ribosomal assembly protein gar2-like protein (AHRD V3.3 *** AT2G03810.7)
1	5054276	5054651	376	16	2.82933	3.83797	1.67746	166	Promoter (<=1kb)	Solyc01g010300.1	LOW QUALITY:MADS-box transcription factor family protein (AHRD V3.3 --* AT4G36590.1)
1	5066191	5066501	311	52	4.79307	8.05566	5.26932	149	Distal Intergenic	Solyc01g010300.1	LOW QUALITY:MADS-box transcription factor family protein (AHRD V3.3 --* AT4G36590.1)
1	5073587	5073977	391	14	2.57344	3.51064	1.44683	286	Distal Intergenic	Solyc01g010310.3	Glucan endo-1,3-beta-glucosidase-like protein (AHRD V3.3 *-* A0A0B2R8X2_GLYSO)
1	5078180	5078482	303	21	3.12552	4.37002	2.12428	185	Promoter (<=1kb)	Solyc01g010310.3	Glucan endo-1,3-beta-glucosidase-like protein (AHRD V3.3 *-* A0A0B2R8X2_GLYSO)
1	5213146	5213526	381	47	4.17078	7.51078	4.79266	201	Distal Intergenic	Solyc01g010397.1	Beta-glucosidase (AHRD V3.3 *-* G7JHH4_MEDTR)
1	5218761	5219206	446	294	11.6585	33.5098	29.4096	229	Promoter (1-2kb)	Solyc01g010397.1	Beta-glucosidase (AHRD V3.3 *-* G7JHH4_MEDTR)
1	5230343	5230733	391	257	11.0042	29.7024	25.7294	202	Distal Intergenic	Solyc01g010397.1	Beta-glucosidase (AHRD V3.3 *-* G7JHH4_MEDTR)
1	5264419	5264751	333	45	4.47353	7.20352	4.51766	219	Distal Intergenic	Solyc01g010410.3	Zinc finger family protein (AHRD V3.3 *** B9HID5_POPTR)
1	5301109	5301402	294	68	4.68937	9.77632	6.8251	190	Promoter (<=1kb)	Solyc01g010460.3	5'-AMP-activated protein kinase-like protein (AHRD V3.3 *** AT1G27070.1)
1	5448503	5448816	314	107	5.03396	13.9919	10.7189	141	Promoter (2-3kb)	Solyc01g010508.1	WD-40 repeat family protein / beige-like protein (AHRD V3.3 --* AT2G45540.6)
1	5479920	5480216	297	45	4.33428	7.24739	4.55882	131	Promoter (1-2kb)	Solyc01g010520.3	helicase with zinc finger protein (AHRD V3.3 *** AT2G46420.3)
1	5496369	5496721	353	177	9.34762	21.3721	17.7117	196	Promoter (1-2kb)	Solyc01g010540.3	40S ribosomal protein S9, putative (AHRD V3.3 *** Q60CZ2_SOLDE)
1	5531183	5531547	365	44	3.98568	7.14668	4.47754	194	Promoter (1-2kb)	Solyc01g010570.3	mucin-like protein (AHRD V3.3 *** AT2G02880.1)
1	5533353	5533687	335	90	6.30975	12.1471	9.00511	149	Promoter (1-2kb)	Solyc01g010580.3	40S ribosomal protein S9, putative (AHRD V3.3 *** Q60CZ2_SOLDE)
1	5677829	5678120	292	67	5.53933	9.67235	6.72669	196	Distal Intergenic	Solyc01g010700.3	SNF1-related kinase regulatory subunit gamma 1 (AHRD V3.3 *** G7KB20_MEDTR)
1	6019764	6020057	294	43	4.50071	6.96284	4.30663	152	Distal Intergenic	Solyc01g010810.3	Ran guanine nucleotide release factor-like protein (AHRD V3.3 *** G7KCJ8_MEDTR)
1	6144993	6145312	320	43	4.50071	6.96284	4.30663	185	Distal Intergenic	Solyc01g010810.3	Ran guanine nucleotide release factor-like protein (AHRD V3.3 *** G7KCJ8_MEDTR)
1	6156119	6157073	955	691	16.6338	74.019	69.1115	633	Promoter (<=1kb)	Solyc01g010810.3	Ran guanine nucleotide release factor-like protein (AHRD V3.3 *** G7KCJ8_MEDTR)
1	6170859	6171252	394	186	6.01398	22.2988	18.6014	216	3' UTR	Solyc01g010830.3	Haloacid dehalogenase-like hydrolase domain protein (AHRD V3.3 *** G7KDV9_MEDTR)
1	6187017	6187310	294	99	5.61223	13.1696	9.95207	159	Distal Intergenic	Solyc01g010835.1	Haloacid dehalogenase-like hydrolase domain protein (AHRD V3.3 *-* G7KDV9_MEDTR)
1	6206278	6206852	575	28	3.80829	5.31091	2.88176	234	Distal Intergenic	Solyc01g010840.1	Plant invertase/pectin methylesterase inhibitor superfamily protein (AHRD V3.3 --* AT3G49330.2)
1	6256906	6257385	480	275	9.86259	31.5738	27.5362	184	Promoter (<=1kb)	Solyc01g010870.3	S-adenosyl-L-methionine-dependent methyltransferases superfamily protein (AHRD V3.3 *** AT1G26850.2)
1	6304760	6305208	449	26	3.65301	5.05818	2.68762	106	Distal Intergenic	Solyc01g010900.3	Cytochrome P450 (AHRD V3.3 *** B2Z9X5_CAPAN)
1	6314581	6315103	523	68	5.23694	9.84183	6.88821	148	Distal Intergenic	Solyc01g010900.3	Cytochrome P450 (AHRD V3.3 *** B2Z9X5_CAPAN)
1	6375029	6375507	479	259	9.66689	29.9579	25.974	272	Promoter (1-2kb)	Solyc01g010910.2	MYB-related transcription factor (AHRD V3.3 *** A0A059PRK4_SALMI)
1	6380679	6381093	415	35	3.24126	6.02829	3.50455	160	3' UTR	Solyc01g010920.2	O-fucosyltransferase family protein (AHRD V3.3 *-* AT1G14020.1)
1	6394464	6394969	506	70	4.36709	9.99279	7.02617	304	Intron (Solyc01g010930.3.1/Solyc01g010930.3, intron 5 of 5)	Solyc01g010933.1	Acyl-CoA N-acyltransferases (NAT) superfamily protein (AHRD V3.3 --* AT2G23060.1)
1	6416644	6417001	358	193	6.86896	23.0813	19.3504	168	Promoter (<=1kb)	Solyc01g010937.1	LOW QUALITY:BED zinc finger,hAT family dimerization domain (AHRD V3.3 *** A0A061FVD3_THECC)
1	6541729	6542039	311	46	3.95674	7.35668	4.65194	73	Distal Intergenic	Solyc01g010960.2	60S ribosomal L35 (AHRD V3.3 *** A0A0B0PTB9_GOSAR)
1	6789099	6789447	349	73	4.04897	10.3395	7.33815	130	Distal Intergenic	Solyc01g010990.2	Transmembrane protein, putative (AHRD V3.3 *** A0A072UY68_MEDTR)
1	6802042	6802474	433	31	2.99458	5.63295	3.16743	148	Distal Intergenic	Solyc01g011000.3	Eukaryotic translation initiation factor 5A (AHRD V3.3 *** K4BNF7_SOLLC)
1	6815991	6816283	293	52	4.79307	8.05566	5.26932	86	Distal Intergenic	Solyc01g011010.3	Phosphatidylinositol 4-phosphate 5-kinase 8 (AHRD V3.3 --* PI5K8_ARATH)
1	7588097	7588417	321	32	3.53667	5.76666	3.27568	113	Distal Intergenic	Solyc01g011095.1	CLAVATA3/ESR (CLE)-related 25-like protein (AHRD V3.3 *-* A0A0B0NFL0_GOSAR)
1	7616362	7616653	292	67	5.53933	9.67235	6.72669	153	Intron (Solyc01g011095.1.1/Solyc01g011095.1, intron 3 of 3)	Solyc01g011110.1	LOW QUALITY:Peptide-N(4)-(N-acetyl-beta-glucosaminyl)asparagine amidase (AHRD V3.3 --* PNG1_ARATH)
1	7618905	7619206	302	32	3.78903	5.7533	3.26875	37	Distal Intergenic	Solyc01g011110.1	LOW QUALITY:Peptide-N(4)-(N-acetyl-beta-glucosaminyl)asparagine amidase (AHRD V3.3 --* PNG1_ARATH)
1	8159308	8160090	783	93	5.14688	12.4968	9.32988	568	Distal Intergenic	Solyc01g011260.1	LOW QUALITY:Eukaryotic aspartyl protease family protein (AHRD V3.3 *-* AT2G36670.4)
1	8330202	8330504	303	94	6.57795	12.6164	9.43402	226	Distal Intergenic	Solyc01g011300.1	LOW QUALITY:Eukaryotic aspartyl protease family protein (AHRD V3.3 *-* AT2G36670.4)
1	8659910	8660298	389	26	3.13426	4.97329	2.62094	74	Distal Intergenic	Solyc01g011350.3	ZZ-type zinc finger-containing protein 3, putative isoform 1 (AHRD V3.3 *** A0A061EGG8_THECC)
1	8705921	8706284	364	86	4.71018	11.7855	8.6616	144	Promoter (<=1kb)	Solyc01g011390.2	NHL domain protein (AHRD V3.3 --* AT3G01430.1)
1	8990155	8990469	315	67	5.53933	9.67235	6.72669	190	Distal Intergenic	Solyc01g011410.1	LOW QUALITY:NAD(P)H-quinone oxidoreductase subunit H, chloroplastic (AHRD V3.3 *-* NDHH_SOLLC)
1	9182277	9182628	352	42	4.16349	6.93919	4.29951	195	Distal Intergenic	Solyc01g011430.3	O-acyltransferase WSD1-like protein (AHRD V3.3 *** A0A0B0PTU2_GOSAR)
1	9226856	9227270	415	113	7.27037	14.6915	11.3694	210	Distal Intergenic	Solyc01g011460.2	Retrovirus-related Pol polyprotein from transposon TNT 1-94 (AHRD V3.3 *-* A0A151R160_CAJCA)
1	9275875	9276316	442	65	4.71556	9.50729	6.58086	140	Distal Intergenic	Solyc01g011470.1	Major latex-like protein (AHRD V3.3 *** B5THI3_PANGI)
1	9333256	9333657	402	57	4.1571	8.6203	5.78851	88	Distal Intergenic	Solyc01g011480.1	LOW QUALITY:Photosystem II CP43 reaction center protein (AHRD V3.3 *-* PSBC_SACOF)
1	9352034	9352401	368	30	3.42187	5.54387	3.09059	185	Distal Intergenic	Solyc01g011490.1	LOW QUALITY:O-acyltransferase WSD1 (AHRD V3.3 *-* W9R027_9ROSA)
1	9415335	9415671	337	64	4.35506	9.35921	6.44842	173	Distal Intergenic	Solyc01g011500.1	LOW QUALITY:histone-lysine N-methyltransferase ASHH3 (AHRD V3.3 --* AT2G44150.1)
1	9442835	9443129	295	53	4.66342	8.13756	5.34135	200	Distal Intergenic	Solyc01g011510.3	Aldehyde dehydrogenase (AHRD V3.3 *** K4ATY6_SOLLC)
1	9460734	9461047	314	58	5.19312	8.741	5.8801	100	Distal Intergenic	Solyc01g011510.3	Aldehyde dehydrogenase (AHRD V3.3 *** K4ATY6_SOLLC)
1	9471431	9471783	353	76	5.88554	10.6296	7.60564	175	Distal Intergenic	Solyc01g011510.3	Aldehyde dehydrogenase (AHRD V3.3 *** K4ATY6_SOLLC)
1	9809148	9809535	388	116	4.23664	15.0165	11.6821	137	Distal Intergenic	Solyc01g012690.1	Leucine-rich repeat receptor-like protein kinase family protein (AHRD V3.3 *-* AT4G08850.2)
1	10508153	10508447	295	22	3.46208	4.53853	2.24706	159	Distal Intergenic	Solyc01g013960.2	LOW QUALITY:Leucine-rich repeat protein kinase family protein (AHRD V3.3 --* AT1G51860.2)
1	10697610	10697959	350	123	7.61658	15.7596	12.3776	124	Distal Intergenic	Solyc01g013990.1	LOW QUALITY:LRR and NB-ARC domains-containing disease resistance protein (AHRD V3.3 --* AT1G58602.2)
1	10875721	10876113	393	103	6.4122	13.5711	10.3347	134	Promoter (<=1kb)	Solyc01g014010.1	Disease resistance protein (TIR-NBS-LRR class) (AHRD V3.3 --* AT5G45050.4)
1	10907982	10908293	312	58	5.19312	8.741	5.8801	202	Distal Intergenic	Solyc01g014010.1	Disease resistance protein (TIR-NBS-LRR class) (AHRD V3.3 --* AT5G45050.4)
1	11077431	11078025	595	170	4.62799	20.7134	17.0808	162	Distal Intergenic	Solyc01g014060.2	Blue copper protein (AHRD V3.3 *** N1R4L1_AEGTA)
1	11082483	11082787	305	67	2.7197	9.68293	6.73708	213	Promoter (<=1kb)	Solyc01g014060.2	Blue copper protein (AHRD V3.3 *** N1R4L1_AEGTA)
1	11453504	11454343	840	48	3.3411	7.58945	4.86539	680	Distal Intergenic	Solyc01g014095.1	Anthranilate synthase alpha subunit 2, chloroplastic (AHRD V3.3 --* ASA2_ORYSJ)
1	11676215	11676594	380	59	3.60839	8.82209	5.95458	191	Promoter (2-3kb)	Solyc01g014147.1	Leucine-rich repeat receptor-like protein kinase family protein (AHRD V3.3 *-* AT4G08850.2)
1	11677106	11677665	560	18	2.54787	4.04063	1.85959	85	Promoter (1-2kb)	Solyc01g014147.1	Leucine-rich repeat receptor-like protein kinase family protein (AHRD V3.3 *-* AT4G08850.2)
1	11783299	11784233	935	125	6.93915	15.8896	12.5012	180	Promoter (1-2kb)	Solyc01g014210.1	ADP,ATP carrier protein, mitochondrial (AHRD V3.3 *** ADT2_SOLTU)
1	11784598	11784945	348	133	5.39549	16.8269	13.3877	190	Promoter (2-3kb)	Solyc01g014210.1	ADP,ATP carrier protein, mitochondrial (AHRD V3.3 *** ADT2_SOLTU)
1	11875024	11875401	378	78	4.75097	10.8931	7.83857	163	Promoter (1-2kb)	Solyc01g014260.1	LOW QUALITY:Polynucleotidyl transferase, ribonuclease H-like superfamily protein (AHRD V3.3 --* AT1G74390.4)
1	11908679	11909883	1205	325	11.0816	36.7863	32.5886	467	Distal Intergenic	Solyc01g014270.3	LETM1-like protein (AHRD V3.3 --* AT3G11560.4)
1	12022087	12022420	334	45	4.00822	7.19138	4.51441	153	Distal Intergenic	Solyc01g014320.3	S-adenosyl-L-methionine-dependent methyltransferases superfamily protein, putative (AHRD V3.3 *** A0A061E9R4_THECC)
1	12166509	12166943	435	39	4.08049	6.51945	3.92359	182	Distal Intergenic	Solyc01g014360.1	LOW QUALITY:4-hydroxy-4-methyl-2-oxoglutarate aldolase (AHRD V3.3 *-* K4BNY4_SOLLC)
1	12594051	12594457	407	166	9.00141	20.2157	16.6045	167	Distal Intergenic	Solyc01g014375.1	DNA double-strand break repair rad50 ATPase (AHRD V3.3 *** A0A061GZ54_THECC)
1	13579977	13580295	319	66	4.61619	9.62127	6.68813	131	Distal Intergenic	Solyc01g058600.1	LOW QUALITY:syntaxin of plants 41 (AHRD V3.3 --* AT5G26980.3)
1	13821035	13821381	347	73	4.95133	10.3223	7.32154	118	Distal Intergenic	Solyc01g014460.1	LOW QUALITY:Endoribonuclease dicer-like protein (AHRD V3.3 *-* A0A072TSQ0_MEDTR)
1	14022091	14022417	327	28	3.80829	5.31091	2.88176	199	Promoter (1-2kb)	Solyc01g014534.1	Physalis organ size 1 (AHRD V3.3 *** A0A097F7F7_9SOLA)
1	14646423	14646775	353	155	8.64182	19.0518	15.5003	187	Distal Intergenic	Solyc01g014725.1	Leucine-rich repeat receptor-like protein kinase family protein (AHRD V3.3 *-* AT2G33170.2)
1	14678498	14678898	401	153	6.46505	18.8671	15.3253	223	Distal Intergenic	Solyc01g014730.2	Unknown protein (AHRD V3.3 )
1	14737769	14738148	380	50	4.84691	7.83722	5.08321	181	Distal Intergenic	Solyc01g014740.1	LOW QUALITY:S-adenosyl-L-methionine-dependent methyltransferases superfamily protein (AHRD V3.3 --* AT5G38100.1)
[truncated: 9,413 more rows]

## Sheet: Table S6
Table S6 S binding sites in the genes regulated by S during SAM development
[truncated: 432 more rows]

[truncated: 1 more sheets: Table S7]
